# Supplementary material for: Large-Scale Heat-Tolerance Screening and Genetic Diversity of Pea (Pisum sativum L.) Germplasms
Source: Plants (Basel). 2022 Sep 21;11(19):2473. doi: 10.3390/plants11192473 (PMC9573610; doi:10.3390/plants11192473)
Supplement: Supplementary file 1 [file plants-11-02473-s001.zip]

Archive with 14 entries (13 files):
- plants-1887571-supplementary/Supplementary Material/
- plants-1887571-supplementary/Supplementary Material/Figure S1.tif
- plants-1887571-supplementary/Supplementary Material/Figure S2.tif
- plants-1887571-supplementary/Supplementary Material/Figure S3.tif
- plants-1887571-supplementary/Supplementary Material/Table S1.xlsx
- plants-1887571-supplementary/Supplementary Material/Table S10.xlsx
- plants-1887571-supplementary/Supplementary Material/Table S2.xlsx
- plants-1887571-supplementary/Supplementary Material/Table S3.xlsx
- plants-1887571-supplementary/Supplementary Material/Table S4.xlsx
- plants-1887571-supplementary/Supplementary Material/Table S5.xlsx
- plants-1887571-supplementary/Supplementary Material/Table S6.xlsx
- plants-1887571-supplementary/Supplementary Material/Table S7.xlsx
- plants-1887571-supplementary/Supplementary Material/Table S8.xlsx
- plants-1887571-supplementary/Supplementary Material/Table S9.xlsx
