# Supplementary material for: Large-Scale Heat-Tolerance Screening and Genetic Diversity of Pea (Pisum sativum L.) Germplasms
Source: Plants (Basel). 2022 Sep 21;11(19):2473. doi: 10.3390/plants11192473 (PMC9573610; doi:10.3390/plants11192473)
Supplement: Supplementary file 1 [file plants-11-02473-s001.zip › plants-1887571-supplementary/Supplementary Material/Table S1.xlsx]

## Sheet: Table S1
Table S1 Origin and sowing date type of pea accessions during the three heat-tolerance screenings.
The first tolerance screening in 2017				The second tolerance screening in 2018				The third tolerance screening in 2019
Catalogue	Origin	Sowing date type		Catalogue	Origin	Sowing date type		Catalogue	Origin	Sowing date type
G0001	Hebei, China	Spring-sowing		G0041	Henan, China	Spring-sowing		G0193	Inner Mongolia, China	Spring-sowing
G0002	Hebei, China	Spring-sowing		G0043	Yunnan, China	Spring-sowing		G0272	Inner Mongolia, China	Spring-sowing
G0003	Hebei, China	Spring-sowing		G0193	Inner Mongolia, China	Spring-sowing		G0301	Inner Mongolia, China	Spring-sowing
G0005	Hebei, China	Spring-sowing		G0194	Inner Mongolia, China	Spring-sowing		G0324	Liaoning, China	Spring-sowing
G0006	Hebei, China	Spring-sowing		G0199	Inner Mongolia, China	Spring-sowing		G0326	Liaoning, China	Spring-sowing
G0007	Hebei, China	Spring-sowing		G0236	Inner Mongolia, China	Spring-sowing		G0333	Liaoning, China	Spring-sowing
G0008	Hebei, China	Spring-sowing		G0247	Inner Mongolia, China	Spring-sowing		G0355	Hubei, China	Winter-sowing
G0009	Hebei, China	Spring-sowing		G0264	Inner Mongolia, China	Spring-sowing		G0380	Hubei, China	Winter-sowing
G0010	Hebei, China	Spring-sowing		G0266	Inner Mongolia, China	Spring-sowing		G0397	Shaanxi, China	Winter-sowing
G0011	Hebei, China	Spring-sowing		G0270	Inner Mongolia, China	Spring-sowing		G0438	Shaanxi, China	Winter-sowing
G0012	Hebei, China	Spring-sowing		G0271	Inner Mongolia, China	Spring-sowing		G0439	Shaanxi, China	Winter-sowing
G0013	Hebei, China	Spring-sowing		G0272	Inner Mongolia, China	Spring-sowing		G0441	Shaanxi, China	Winter-sowing
G0014	Hebei, China	Spring-sowing		G0277	Inner Mongolia, China	Spring-sowing		G0444	Shaanxi, China	Winter-sowing
G0015	Hebei, China	Spring-sowing		G0285	Inner Mongolia, China	Spring-sowing		G0449	Shaanxi, China	Winter-sowing
G0016	Hebei, China	Spring-sowing		G0292	Inner Mongolia, China	Spring-sowing		G0450	Shaanxi, China	Winter-sowing
G0017	Hebei, China	Spring-sowing		G0293	Inner Mongolia, China	Spring-sowing		G0454	Shaanxi, China	Winter-sowing
G0018	Hebei, China	Spring-sowing		G0294	Inner Mongolia, China	Spring-sowing		G0474	Shaanxi, China	Winter-sowing
G0019	Hebei, China	Spring-sowing		G0295	Inner Mongolia, China	Spring-sowing		G0475	Shaanxi, China	Winter-sowing
G0020	Hebei, China	Spring-sowing		G0296	Inner Mongolia, China	Spring-sowing		G0486	Shaanxi, China	Winter-sowing
G0021	Hebei, China	Spring-sowing		G0301	Inner Mongolia, China	Spring-sowing		G0534	Henan, China	Winter-sowing
G0022	Hebei, China	Spring-sowing		G0304	Inner Mongolia, China	Spring-sowing		G0565	Qinghai, China	Spring-sowing
G0023	Hebei, China	Spring-sowing		G0308	Inner Mongolia, China	Spring-sowing		G0566	Qinghai, China	Spring-sowing
G0024	Hebei, China	Spring-sowing		G0310	Inner Mongolia, China	Spring-sowing		G0581	Qinghai, China	Spring-sowing
G0025	Hebei, China	Spring-sowing		G0317	Liaoning, China	Spring-sowing		G0584	Qinghai, China	Spring-sowing
G0026	Hebei, China	Spring-sowing		G0324	Liaoning, China	Spring-sowing		G0586	Qinghai, China	Spring-sowing
G0027	Hebei, China	Spring-sowing		G0326	Liaoning, China	Spring-sowing		G0595	Qinghai, China	Spring-sowing
G0028	Hebei, China	Spring-sowing		G0333	Liaoning, China	Spring-sowing		G0597	Qinghai, China	Spring-sowing
G0029	Hebei, China	Spring-sowing		G0334	Liaoning, China	Spring-sowing		G0602	Qinghai, China	Spring-sowing
G0030	Hebei, China	Spring-sowing		G0355	Hubei, China	Winter-sowing		G0631	Qinghai, China	Spring-sowing
G0031	Hebei, China	Spring-sowing		G0380	Hubei, China	Winter-sowing		G0648	Qinghai, China	Spring-sowing
G0032	Hebei, China	Spring-sowing		G0383	Shaanxi, China	Winter-sowing		G0652	Qinghai, China	Spring-sowing
G0033	Hebei, China	Spring-sowing		G0397	Shaanxi, China	Winter-sowing		G0654	Qinghai, China	Spring-sowing
G0034	Hebei, China	Spring-sowing		G0411	Shaanxi, China	Winter-sowing		G0655	Qinghai, China	Spring-sowing
G0035	Hebei, China	Spring-sowing		G0425	Shaanxi, China	Winter-sowing		G0662	Qinghai, China	Spring-sowing
G0037	Hebei, China	Spring-sowing		G0428	Shaanxi, China	Winter-sowing		G0666	Qinghai, China	Spring-sowing
G0038	Hebei, China	Spring-sowing		G0434	Shaanxi, China	Winter-sowing		G0669	Qinghai, China	Spring-sowing
G0039	Hebei, China	Spring-sowing		G0437	Shaanxi, China	Winter-sowing		G0679	Qinghai, China	Spring-sowing
G0040	Hebei, China	Spring-sowing		G0438	Shaanxi, China	Winter-sowing		G0698	Qinghai, China	Spring-sowing
G0041	Hebei, China	Spring-sowing		G0439	Shaanxi, China	Winter-sowing		G0705	Qinghai, China	Spring-sowing
G0043	Yunnan, China	Spring-sowing		G0441	Shaanxi, China	Winter-sowing		G0718	Qinghai, China	Spring-sowing
G0044	Yunnan, China	Spring-sowing		G0444	Shaanxi, China	Winter-sowing		G0720	Qinghai, China	Spring-sowing
G0045	Yunnan, China	Spring-sowing		G0449	Shaanxi, China	Winter-sowing		G0721	Qinghai, China	Spring-sowing
G0046	Yunnan, China	Spring-sowing		G0450	Shaanxi, China	Winter-sowing		G0730	Qinghai, China	Spring-sowing
G0047	Yunnan, China	Spring-sowing		G0451	Shaanxi, China	Winter-sowing		G0733	Qinghai, China	Spring-sowing
G0048	Yunnan, China	Spring-sowing		G0452	Shaanxi, China	Winter-sowing		G0742	Qinghai, China	Spring-sowing
G0049	Yunnan, China	Spring-sowing		G0454	Shaanxi, China	Winter-sowing		G0768	Sichuan, China	Spring-sowing
G0050	Sichuan, China	Spring-sowing		G0457	Shaanxi, China	Winter-sowing		G0790	Gansu, China	Spring-sowing
G0051	Gansu, China	Spring-sowing		G0460	Shaanxi, China	Winter-sowing		G0798	Ningxia, China	Spring-sowing
G0052	Qinghai, China	Spring-sowing		G0467	Shaanxi, China	Winter-sowing		G0825	Unknow	Spring-sowing
G0053	Qinghai, China	Spring-sowing		G0472	Shaanxi, China	Winter-sowing		G0846	Russia	Spring-sowing
G0054	Shanxi, China	Spring-sowing		G0474	Shaanxi, China	Winter-sowing		G0945	Tibet, China	Spring-sowing
G0055	Shanxi, China	Spring-sowing		G0475	Shaanxi, China	Winter-sowing		G1002	Shanxi, China	Spring-sowing
G0056	Shanxi, China	Spring-sowing		G0486	Shaanxi, China	Winter-sowing		G1011	Shanxi, China	Spring-sowing
G0058	Shanxi, China	Spring-sowing		G0488	Shaanxi, China	Winter-sowing		G1021	Shanxi, China	Spring-sowing
G0059	Shanxi, China	Spring-sowing		G0489	Shaanxi, China	Winter-sowing		G1026	Shanxi, China	Spring-sowing
G0061	Shanxi, China	Spring-sowing		G0490	Shaanxi, China	Winter-sowing		G1035	Shanxi, China	Spring-sowing
G0062	Shanxi, China	Spring-sowing		G0491	Shaanxi, China	Winter-sowing		G1036	Shanxi, China	Spring-sowing
G0064	Shanxi, China	Spring-sowing		G0501	Shaanxi, China	Winter-sowing		G1045	Shanxi, China	Spring-sowing
G0066	Shanxi, China	Spring-sowing		G0513	Shaanxi, China	Winter-sowing		G1057	Shanxi, China	Spring-sowing
G0069	Shanxi, China	Spring-sowing		G0519	Shanxi, China	Winter-sowing		G1078	Shanxi, China	Spring-sowing
G0071	Shanxi, China	Spring-sowing		G0520	Inner Mongolia, China	Winter-sowing		G1091	Shanxi, China	Spring-sowing
G0077	Shanxi, China	Spring-sowing		G0524	Anhui, China	Winter-sowing		G1101	Shanxi, China	Spring-sowing
G0079	Shanxi, China	Spring-sowing		G0534	Henan, China	Winter-sowing		G1148	Henan, China	Winter-sowing
G0083	Shanxi, China	Spring-sowing		G0549	Sichuan, China	Winter-sowing		G1328	Guangxi, China	Winter-sowing
G0086	Shanxi, China	Spring-sowing		G0552	Gansu, China	Winter-sowing		G1348	Guangxi, China	Winter-sowing
G0087	Shanxi, China	Spring-sowing		G0561	Unknow	Winter-sowing		G1374	Sichuan, China	Winter-sowing
G0088	Shanxi, China	Spring-sowing		G0563	Unknow	Winter-sowing		G1521	Sichuan, China	Winter-sowing
G0089	Shanxi, China	Spring-sowing		G0565	Qinghai, China	Spring-sowing		G1678	Sichuan, China	Winter-sowing
G0090	Shanxi, China	Spring-sowing		G0566	Qinghai, China	Spring-sowing		G1692	Guizhou, China	Winter-sowing
G0093	Shanxi, China	Spring-sowing		G0575	Qinghai, China	Spring-sowing		G1834	Shaanxi, China	Winter-sowing
G0094	Shanxi, China	Spring-sowing		G0580	Qinghai, China	Spring-sowing		G1999	Gansu, China	Spring-sowing
G0095	Shanxi, China	Spring-sowing		G0581	Qinghai, China	Spring-sowing		G2043	Gansu, China	Spring-sowing
G0096	Shanxi, China	Spring-sowing		G0583	Qinghai, China	Spring-sowing		G2049	Gansu, China	Spring-sowing
G0097	Shanxi, China	Spring-sowing		G0584	Qinghai, China	Spring-sowing		G2051	Gansu, China	Spring-sowing
G0099	Shanxi, China	Spring-sowing		G0585	Qinghai, China	Spring-sowing		G2057	Gansu, China	Spring-sowing
G0100	Shanxi, China	Spring-sowing		G0586	Qinghai, China	Spring-sowing		G2127	United States	Spring-sowing
G0103	Shanxi, China	Spring-sowing		G0589	Qinghai, China	Spring-sowing		G2177	Turkey	Spring-sowing
G0105	Shanxi, China	Spring-sowing		G0593	Qinghai, China	Spring-sowing		G2192	United States	Spring-sowing
G0106	Shanxi, China	Spring-sowing		G0595	Qinghai, China	Spring-sowing		G2200	France	Spring-sowing
G0109	Shanxi, China	Spring-sowing		G0597	Qinghai, China	Spring-sowing		G2229	Denmark	Spring-sowing
G0117	Shanxi, China	Spring-sowing		G0601	Qinghai, China	Spring-sowing		G2456	Xinjiang, China	Spring-sowing
G0119	Shanxi, China	Spring-sowing		G0602	Qinghai, China	Spring-sowing		G2466	Xinjiang, China	Spring-sowing
G0128	Shanxi, China	Spring-sowing		G0613	Qinghai, China	Spring-sowing		G2469	Xinjiang, China	Spring-sowing
G0129	Shanxi, China	Spring-sowing		G0624	Qinghai, China	Spring-sowing		G2473	Xinjiang, China	Spring-sowing
G0130	Shanxi, China	Spring-sowing		G0626	Qinghai, China	Spring-sowing		G2494	Xinjiang, China	Spring-sowing
G0132	Shanxi, China	Spring-sowing		G0628	Qinghai, China	Spring-sowing		G2497	Xinjiang, China	Spring-sowing
G0136	Shanxi, China	Spring-sowing		G0631	Qinghai, China	Spring-sowing		G2515	Xinjiang, China	Spring-sowing
G0137	Shanxi, China	Spring-sowing		G0634	Qinghai, China	Spring-sowing		G2526	Xinjiang, China	Spring-sowing
G0140	Shanxi, China	Spring-sowing		G0648	Qinghai, China	Spring-sowing		G2539	Xinjiang, China	Spring-sowing
G0141	Shanxi, China	Spring-sowing		G0652	Qinghai, China	Spring-sowing		G2569	Xinjiang, China	Spring-sowing
G0142	Shanxi, China	Spring-sowing		G0654	Qinghai, China	Spring-sowing		G2588	United States	Spring-sowing
G0143	Shanxi, China	Spring-sowing		G0655	Qinghai, China	Spring-sowing		G2594	Nepal	Spring-sowing
G0144	Shanxi, China	Spring-sowing		G0662	Qinghai, China	Spring-sowing		G2675	Inner Mongolia, China	Spring-sowing
G0145	Shanxi, China	Spring-sowing		G0664	Qinghai, China	Spring-sowing		G2854	Bulgaria	Spring-sowing
G0146	Shanxi, China	Spring-sowing		G0665	Qinghai, China	Spring-sowing		G2866	Germany	Spring-sowing
G0147	Shanxi, China	Spring-sowing		G0666	Qinghai, China	Spring-sowing		G2871	Germany	Spring-sowing
G0149	Shanxi, China	Spring-sowing		G0669	Qinghai, China	Spring-sowing		G2873	Germany	Spring-sowing
G0152	Shanxi, China	Spring-sowing		G0676	Qinghai, China	Spring-sowing		G2874	Germany	Spring-sowing
G0154	Shanxi, China	Spring-sowing		G0678	Qinghai, China	Spring-sowing		G2883	Germany	Spring-sowing
G0156	Shanxi, China	Spring-sowing		G0679	Qinghai, China	Spring-sowing		G2887	Germany	Spring-sowing
G0159	Shanxi, China	Spring-sowing		G0680	Qinghai, China	Spring-sowing		G2947	United States	Winter-sowing
G0162	Shanxi, China	Spring-sowing		G0681	Qinghai, China	Spring-sowing		G2952	United States	Winter-sowing
G0169	Shanxi, China	Spring-sowing		G0683	Qinghai, China	Spring-sowing		G2969	United Kingdom	Winter-sowing
G0171	Inner Mongolia, China	Spring-sowing		G0685	Qinghai, China	Spring-sowing		G3020	Inner Mongolia, China	Spring-sowing
G0172	Inner Mongolia, China	Spring-sowing		G0686	Qinghai, China	Spring-sowing		G3022	Jiangsu, China	Spring-sowing
G0173	Inner Mongolia, China	Spring-sowing		G0692	Qinghai, China	Spring-sowing		G3067	Anhui, China	Winter-sowing
G0174	Inner Mongolia, China	Spring-sowing		G0697	Qinghai, China	Spring-sowing		G3090	Anhui, China	Winter-sowing
G0175	Inner Mongolia, China	Spring-sowing		G0698	Qinghai, China	Spring-sowing		G3094	Anhui, China	Winter-sowing
G0176	Inner Mongolia, China	Spring-sowing		G0699	Qinghai, China	Spring-sowing
G0177	Inner Mongolia, China	Spring-sowing		G0703	Qinghai, China	Spring-sowing
G0178	Inner Mongolia, China	Spring-sowing		G0705	Qinghai, China	Spring-sowing
G0179	Inner Mongolia, China	Spring-sowing		G0710	Qinghai, China	Spring-sowing
G0180	Inner Mongolia, China	Spring-sowing		G0712	Qinghai, China	Spring-sowing
G0182	Inner Mongolia, China	Spring-sowing		G0713	Qinghai, China	Spring-sowing
G0183	Inner Mongolia, China	Spring-sowing		G0714	Qinghai, China	Spring-sowing
G0184	Inner Mongolia, China	Spring-sowing		G0716	Qinghai, China	Spring-sowing
G0185	Inner Mongolia, China	Spring-sowing		G0718	Qinghai, China	Spring-sowing
G0186	Inner Mongolia, China	Spring-sowing		G0719	Qinghai, China	Spring-sowing
G0187	Inner Mongolia, China	Spring-sowing		G0720	Qinghai, China	Spring-sowing
G0189	Inner Mongolia, China	Spring-sowing		G0721	Qinghai, China	Spring-sowing
G0191	Inner Mongolia, China	Spring-sowing		G0727	Qinghai, China	Spring-sowing
G0192	Inner Mongolia, China	Spring-sowing		G0728	Qinghai, China	Spring-sowing
G0193	Inner Mongolia, China	Spring-sowing		G0729	Qinghai, China	Spring-sowing
G0194	Inner Mongolia, China	Spring-sowing		G0730	Qinghai, China	Spring-sowing
G0195	Inner Mongolia, China	Spring-sowing		G0731	Qinghai, China	Spring-sowing
G0196	Inner Mongolia, China	Spring-sowing		G0733	Qinghai, China	Spring-sowing
G0197	Inner Mongolia, China	Spring-sowing		G0736	Qinghai, China	Spring-sowing
G0198	Inner Mongolia, China	Spring-sowing		G0737	Qinghai, China	Spring-sowing
G0199	Inner Mongolia, China	Spring-sowing		G0742	Qinghai, China	Spring-sowing
G0200	Inner Mongolia, China	Spring-sowing		G0750	Hebei, China	Spring-sowing
G0201	Inner Mongolia, China	Spring-sowing		G0757	Anhui, China	Spring-sowing
G0202	Inner Mongolia, China	Spring-sowing		G0768	Sichuan, China	Spring-sowing
G0203	Inner Mongolia, China	Spring-sowing		G0779	Shaanxi, China	Spring-sowing
G0204	Inner Mongolia, China	Spring-sowing		G0785	Gansu, China	Spring-sowing
G0205	Inner Mongolia, China	Spring-sowing		G0787	Gansu, China	Spring-sowing
G0206	Inner Mongolia, China	Spring-sowing		G0790	Gansu, China	Spring-sowing
G0207	Inner Mongolia, China	Spring-sowing		G0798	Ningxia, China	Spring-sowing
G0208	Inner Mongolia, China	Spring-sowing		G0825	Unknow	Spring-sowing
G0209	Inner Mongolia, China	Spring-sowing		G0838	Netherlands	Winter-sowing
G0210	Inner Mongolia, China	Spring-sowing		G0840	Unknow	Winter-sowing
G0211	Inner Mongolia, China	Spring-sowing		G0843	Unknow	Winter-sowing
G0212	Inner Mongolia, China	Spring-sowing		G0846	Russia	Spring-sowing
G0213	Inner Mongolia, China	Spring-sowing		G0860	Hungary	Spring-sowing
G0214	Inner Mongolia, China	Spring-sowing		G0883	Unknow	Spring-sowing
G0215	Inner Mongolia, China	Spring-sowing		G0896	Shanghai, China	Spring-sowing
G0216	Inner Mongolia, China	Spring-sowing		G0922	Tibet, China	Spring-sowing
G0217	Inner Mongolia, China	Spring-sowing		G0923	Tibet, China	Spring-sowing
G0218	Inner Mongolia, China	Spring-sowing		G0929	Beijing, China	Spring-sowing
G0219	Inner Mongolia, China	Spring-sowing		G0933	Qinghai, China	Spring-sowing
G0220	Inner Mongolia, China	Spring-sowing		G0934	Yunnan, China	Spring-sowing
G0221	Inner Mongolia, China	Spring-sowing		G0945	Tibet, China	Spring-sowing
G0222	Inner Mongolia, China	Spring-sowing		G0946	Tibet, China	Spring-sowing
G0223	Inner Mongolia, China	Spring-sowing		G0975	Tibet, China	Spring-sowing
G0224	Inner Mongolia, China	Spring-sowing		G0986	Tibet, China	Spring-sowing
G0225	Inner Mongolia, China	Spring-sowing		G0988	Tibet, China	Spring-sowing
G0226	Inner Mongolia, China	Spring-sowing		G1002	Shanxi, China	Spring-sowing
G0227	Inner Mongolia, China	Spring-sowing		G1011	Shanxi, China	Spring-sowing
G0231	Inner Mongolia, China	Spring-sowing		G1019	Shanxi, China	Spring-sowing
G0232	Inner Mongolia, China	Spring-sowing		G1021	Shanxi, China	Spring-sowing
G0233	Inner Mongolia, China	Spring-sowing		G1026	Shanxi, China	Spring-sowing
G0234	Inner Mongolia, China	Spring-sowing		G1030	Shanxi, China	Spring-sowing
G0235	Inner Mongolia, China	Spring-sowing		G1035	Shanxi, China	Spring-sowing
G0236	Inner Mongolia, China	Spring-sowing		G1036	Shanxi, China	Spring-sowing
G0238	Inner Mongolia, China	Spring-sowing		G1039	Shanxi, China	Spring-sowing
G0239	Inner Mongolia, China	Spring-sowing		G1041	Shanxi, China	Spring-sowing
G0242	Inner Mongolia, China	Spring-sowing		G1043	Shanxi, China	Spring-sowing
G0243	Inner Mongolia, China	Spring-sowing		G1045	Shanxi, China	Spring-sowing
G0247	Inner Mongolia, China	Spring-sowing		G1051	Shanxi, China	Spring-sowing
G0248	Inner Mongolia, China	Spring-sowing		G1053	Shanxi, China	Spring-sowing
G0252	Inner Mongolia, China	Spring-sowing		G1057	Shanxi, China	Spring-sowing
G0254	Inner Mongolia, China	Spring-sowing		G1063	Shanxi, China	Spring-sowing
G0255	Inner Mongolia, China	Spring-sowing		G1069	Shanxi, China	Spring-sowing
G0256	Inner Mongolia, China	Spring-sowing		G1073	Shanxi, China	Spring-sowing
G0257	Inner Mongolia, China	Spring-sowing		G1078	Shanxi, China	Spring-sowing
G0258	Inner Mongolia, China	Spring-sowing		G1081	Shanxi, China	Spring-sowing
G0260	Inner Mongolia, China	Spring-sowing		G1083	Shanxi, China	Spring-sowing
G0263	Inner Mongolia, China	Spring-sowing		G1091	Shanxi, China	Spring-sowing
G0264	Inner Mongolia, China	Spring-sowing		G1096	Shanxi, China	Spring-sowing
G0265	Inner Mongolia, China	Spring-sowing		G1100	Shanxi, China	Spring-sowing
G0266	Inner Mongolia, China	Spring-sowing		G1101	Shanxi, China	Spring-sowing
G0267	Inner Mongolia, China	Spring-sowing		G1102	Shanxi, China	Spring-sowing
G0270	Inner Mongolia, China	Spring-sowing		G1104	Shanxi, China	Spring-sowing
G0271	Inner Mongolia, China	Spring-sowing		G1108	Shanxi, China	Spring-sowing
G0272	Inner Mongolia, China	Spring-sowing		G1115	Shanxi, China	Spring-sowing
G0273	Inner Mongolia, China	Spring-sowing		G1116	Inner Mongolia, China	Spring-sowing
G0275	Inner Mongolia, China	Spring-sowing		G1124	Inner Mongolia, China	Spring-sowing
G0276	Inner Mongolia, China	Spring-sowing		G1130	Henan, China	Winter-sowing
G0277	Inner Mongolia, China	Spring-sowing		G1133	Henan, China	Winter-sowing
G0278	Inner Mongolia, China	Spring-sowing		G1148	Henan, China	Winter-sowing
G0279	Inner Mongolia, China	Spring-sowing		G1149	Henan, China	Winter-sowing
G0280	Inner Mongolia, China	Spring-sowing		G1156	Henan, China	Winter-sowing
G0281	Inner Mongolia, China	Spring-sowing		G1157	Henan, China	Winter-sowing
G0284	Inner Mongolia, China	Spring-sowing		G1159	Henan, China	Winter-sowing
G0285	Inner Mongolia, China	Spring-sowing		G1175	Henan, China	Winter-sowing
G0286	Inner Mongolia, China	Spring-sowing		G1177	Henan, China	Winter-sowing
G0287	Inner Mongolia, China	Spring-sowing		G1179	Henan, China	Winter-sowing
G0290	Inner Mongolia, China	Spring-sowing		G1192	Hubei, China	Winter-sowing
G0291	Inner Mongolia, China	Spring-sowing		G1217	Hubei, China	Winter-sowing
G0292	Inner Mongolia, China	Spring-sowing		G1218	Hubei, China	Winter-sowing
G0293	Inner Mongolia, China	Spring-sowing		G1225	Hubei, China	Winter-sowing
G0294	Inner Mongolia, China	Spring-sowing		G1252	Hubei, China	Winter-sowing
G0295	Inner Mongolia, China	Spring-sowing		G1298	Hunan, China	Winter-sowing
G0296	Inner Mongolia, China	Spring-sowing		G1306	Guangxi, China	Winter-sowing
G0297	Inner Mongolia, China	Spring-sowing		G1307	Guangxi, China	Winter-sowing
G0298	Inner Mongolia, China	Spring-sowing		G1308	Guangxi, China	Winter-sowing
G0299	Inner Mongolia, China	Spring-sowing		G1318	Guangxi, China	Winter-sowing
G0300	Inner Mongolia, China	Spring-sowing		G1319	Guangxi, China	Winter-sowing
G0301	Inner Mongolia, China	Spring-sowing		G1324	Guangxi, China	Winter-sowing
G0302	Inner Mongolia, China	Spring-sowing		G1325	Guangxi, China	Winter-sowing
G0303	Inner Mongolia, China	Spring-sowing		G1326	Guangxi, China	Winter-sowing
G0304	Inner Mongolia, China	Spring-sowing		G1328	Guangxi, China	Winter-sowing
G0305	Inner Mongolia, China	Spring-sowing		G1333	Guangxi, China	Winter-sowing
G0306	Inner Mongolia, China	Spring-sowing		G1340	Guangxi, China	Winter-sowing
G0307	Inner Mongolia, China	Spring-sowing		G1348	Guangxi, China	Winter-sowing
G0308	Inner Mongolia, China	Spring-sowing		G1350	Guangxi, China	Winter-sowing
G0309	Inner Mongolia, China	Spring-sowing		G1366	Chongqing, China	Winter-sowing
G0310	Inner Mongolia, China	Spring-sowing		G1374	Sichuan, China	Winter-sowing
G0311	Inner Mongolia, China	Spring-sowing		G1388	Sichuan, China	Winter-sowing
G0314	Liaoning, China	Spring-sowing		G1390	Sichuan, China	Winter-sowing
G0315	Liaoning, China	Spring-sowing		G1409	Sichuan, China	Winter-sowing
G0316	Liaoning, China	Spring-sowing		G1416	Sichuan, China	Winter-sowing
G0317	Liaoning, China	Spring-sowing		G1423	Chongqing, China	Winter-sowing
G0320	Liaoning, China	Spring-sowing		G1435	Sichuan, China	Winter-sowing
G0323	Liaoning, China	Spring-sowing		G1452	Sichuan, China	Winter-sowing
G0324	Liaoning, China	Spring-sowing		G1478	Sichuan, China	Winter-sowing
G0325	Liaoning, China	Spring-sowing		G1479	Sichuan, China	Winter-sowing
G0326	Liaoning, China	Spring-sowing		G1481	Sichuan, China	Winter-sowing
G0327	Liaoning, China	Spring-sowing		G1485	Chongqing, China	Winter-sowing
G0328	Liaoning, China	Spring-sowing		G1487	Sichuan, China	Winter-sowing
G0330	Liaoning, China	Spring-sowing		G1488	Sichuan, China	Winter-sowing
G0333	Liaoning, China	Spring-sowing		G1489	Sichuan, China	Winter-sowing
G0334	Liaoning, China	Spring-sowing		G1496	Sichuan, China	Winter-sowing
G0343	Liaoning, China	Spring-sowing		G1503	Sichuan, China	Winter-sowing
G0344	Liaoning, China	Spring-sowing		G1505	Sichuan, China	Winter-sowing
G0352	Hubei, China	Winter-sowing		G1515	Sichuan, China	Winter-sowing
G0355	Hubei, China	Winter-sowing		G1521	Sichuan, China	Winter-sowing
G0356	Hubei, China	Winter-sowing		G1529	Sichuan, China	Winter-sowing
G0357	Hubei, China	Winter-sowing		G1532	Sichuan, China	Winter-sowing
G0358	Hubei, China	Winter-sowing		G1540	Sichuan, China	Winter-sowing
G0359	Hubei, China	Winter-sowing		G1545	Sichuan, China	Winter-sowing
G0360	Hubei, China	Winter-sowing		G1549	Chongqing, China	Winter-sowing
G0361	Hubei, China	Winter-sowing		G1578	Sichuan, China	Winter-sowing
G0362	Hubei, China	Winter-sowing		G1609	Sichuan, China	Winter-sowing
G0363	Hubei, China	Winter-sowing		G1626	Sichuan, China	Winter-sowing
G0364	Hubei, China	Winter-sowing		G1635	Chongqing, China	Winter-sowing
G0365	Hubei, China	Winter-sowing		G1653	Sichuan, China	Winter-sowing
G0366	Hubei, China	Winter-sowing		G1678	Sichuan, China	Winter-sowing
G0368	Hubei, China	Winter-sowing		G1692	Guizhou, China	Winter-sowing
G0369	Hubei, China	Winter-sowing		G1697	Guizhou, China	Winter-sowing
G0370	Hubei, China	Winter-sowing		G1698	Guizhou, China	Winter-sowing
G0371	Hubei, China	Winter-sowing		G1719	Guizhou, China	Winter-sowing
G0372	Hubei, China	Winter-sowing		G1720	Guizhou, China	Winter-sowing
G0375	Hubei, China	Winter-sowing		G1725	Guizhou, China	Winter-sowing
G0376	Hubei, China	Winter-sowing		G1733	Guizhou, China	Winter-sowing
G0377	Hubei, China	Winter-sowing		G1734	Guizhou, China	Winter-sowing
G0378	Hubei, China	Winter-sowing		G1735	Guizhou, China	Winter-sowing
G0379	Hubei, China	Winter-sowing		G1736	Guizhou, China	Winter-sowing
G0380	Hubei, China	Winter-sowing		G1743	Guizhou, China	Winter-sowing
G0381	Shannxi, China	Winter-sowing		G1744	Guizhou, China	Winter-sowing
G0382	Shannxi, China	Winter-sowing		G1755	Yunnan, China	Winter-sowing
G0383	Shannxi, China	Winter-sowing		G1768	Yunnan, China	Winter-sowing
G0384	Shannxi, China	Winter-sowing		G1809	Shaanxi, China	Winter-sowing
G0385	Shannxi, China	Winter-sowing		G1812	Shaanxi, China	Winter-sowing
G0386	Shannxi, China	Winter-sowing		G1834	Shaanxi, China	Winter-sowing
G0387	Shannxi, China	Winter-sowing		G1837	Shaanxi, China	Winter-sowing
G0388	Shannxi, China	Winter-sowing		G1857	Shaanxi, China	Winter-sowing
G0389	Shannxi, China	Winter-sowing		G1859	Shaanxi, China	Winter-sowing
G0390	Shannxi, China	Winter-sowing		G1860	Shaanxi, China	Winter-sowing
G0391	Shannxi, China	Winter-sowing		G1873	Shaanxi, China	Winter-sowing
G0392	Shannxi, China	Winter-sowing		G1890	Shaanxi, China	Winter-sowing
G0393	Shannxi, China	Winter-sowing		G1899	Shaanxi, China	Winter-sowing
G0394	Shannxi, China	Winter-sowing		G1904	Shaanxi, China	Winter-sowing
G0395	Shannxi, China	Winter-sowing		G1908	Shaanxi, China	Winter-sowing
G0396	Shannxi, China	Winter-sowing		G1909	Shaanxi, China	Winter-sowing
G0397	Shannxi, China	Winter-sowing		G1918	Shaanxi, China	Winter-sowing
G0398	Shannxi, China	Winter-sowing		G1932	Shaanxi, China	Winter-sowing
G0399	Shannxi, China	Winter-sowing		G1960	Shaanxi, China	Winter-sowing
G0400	Shannxi, China	Winter-sowing		G1986	Gansu, China	Spring-sowing
G0401	Shannxi, China	Winter-sowing		G1990	Gansu, China	Spring-sowing
G0404	Shannxi, China	Winter-sowing		G1999	Gansu, China	Spring-sowing
G0406	Shannxi, China	Winter-sowing		G2018	Gansu, China	Spring-sowing
G0407	Shannxi, China	Winter-sowing		G2032	Gansu, China	Spring-sowing
G0409	Shannxi, China	Winter-sowing		G2034	Gansu, China	Spring-sowing
G0410	Shannxi, China	Winter-sowing		G2043	Gansu, China	Spring-sowing
G0411	Shannxi, China	Winter-sowing		G2049	Gansu, China	Spring-sowing
G0412	Shannxi, China	Winter-sowing		G2051	Gansu, China	Spring-sowing
G0414	Shannxi, China	Winter-sowing		G2057	Gansu, China	Spring-sowing
G0415	Shannxi, China	Winter-sowing		G2064	Gansu, China	Spring-sowing
G0417	Shannxi, China	Winter-sowing		G2069	Gansu, China	Spring-sowing
G0418	Shannxi, China	Winter-sowing		G2101	Canada	Spring-sowing
G0419	Shannxi, China	Winter-sowing		G2104	United Kingdom	Spring-sowing
G0420	Shannxi, China	Winter-sowing		G2108	Poland	Spring-sowing
G0421	Shannxi, China	Winter-sowing		G2119	Chile	Spring-sowing
G0422	Shannxi, China	Winter-sowing		G2127	United States	Spring-sowing
G0425	Shannxi, China	Winter-sowing		G2129	United States	Spring-sowing
G0426	Shannxi, China	Winter-sowing		G2132	United States	Spring-sowing
G0427	Shannxi, China	Winter-sowing		G2156	United States	Spring-sowing
G0428	Shannxi, China	Winter-sowing		G2167	France	Spring-sowing
G0429	Shannxi, China	Winter-sowing		G2169	Poland	Spring-sowing
G0430	Shannxi, China	Winter-sowing		G2176	Syria	Spring-sowing
G0431	Shannxi, China	Winter-sowing		G2177	Turkey	Spring-sowing
G0432	Shannxi, China	Winter-sowing		G2192	United States	Spring-sowing
G0434	Shannxi, China	Winter-sowing		G2200	France	Spring-sowing
G0435	Shannxi, China	Winter-sowing		G2229	Denmark	Spring-sowing
G0436	Shannxi, China	Winter-sowing		G2272	Henan, China	Spring-sowing
G0437	Shannxi, China	Winter-sowing		G2283	Hunan, China	Spring-sowing
G0438	Shannxi, China	Winter-sowing		G2287	Hunan, China	Spring-sowing
G0439	Shannxi, China	Winter-sowing		G2309	Inner Mongolia, China	Spring-sowing
G0440	Shannxi, China	Winter-sowing		G2439	Xinjiang, China	Spring-sowing
G0441	Shannxi, China	Winter-sowing		G2443	Xinjiang, China	Spring-sowing
G0442	Shannxi, China	Winter-sowing		G2444	Xinjiang, China	Spring-sowing
G0444	Shannxi, China	Winter-sowing		G2449	Xinjiang, China	Spring-sowing
G0446	Shannxi, China	Winter-sowing		G2450	Xinjiang, China	Spring-sowing
G0449	Shannxi, China	Winter-sowing		G2452	Xinjiang, China	Spring-sowing
G0450	Shannxi, China	Winter-sowing		G2456	Xinjiang, China	Spring-sowing
G0451	Shannxi, China	Winter-sowing		G2457	Xinjiang, China	Spring-sowing
G0452	Shannxi, China	Winter-sowing		G2460	Xinjiang, China	Spring-sowing
G0453	Shannxi, China	Winter-sowing		G2466	Xinjiang, China	Spring-sowing
G0454	Shannxi, China	Winter-sowing		G2469	Xinjiang, China	Spring-sowing
G0457	Shannxi, China	Winter-sowing		G2471	Xinjiang, China	Spring-sowing
G0460	Shannxi, China	Winter-sowing		G2473	Xinjiang, China	Spring-sowing
G0462	Shannxi, China	Winter-sowing		G2494	Xinjiang, China	Spring-sowing
G0463	Shannxi, China	Winter-sowing		G2497	Xinjiang, China	Spring-sowing
G0466	Shannxi, China	Winter-sowing		G2515	Xinjiang, China	Spring-sowing
G0467	Shannxi, China	Winter-sowing		G2516	Xinjiang, China	Spring-sowing
G0471	Shannxi, China	Winter-sowing		G2518	Xinjiang, China	Spring-sowing
G0472	Shannxi, China	Winter-sowing		G2526	Xinjiang, China	Spring-sowing
G0473	Shannxi, China	Winter-sowing		G2539	Xinjiang, China	Spring-sowing
G0474	Shannxi, China	Winter-sowing		G2562	Xinjiang, China	Spring-sowing
G0475	Shannxi, China	Winter-sowing		G2569	Xinjiang, China	Spring-sowing
G0476	Shannxi, China	Winter-sowing		G2572	Xinjiang, China	Spring-sowing
G0479	Shannxi, China	Winter-sowing		G2588	United States	Spring-sowing
G0480	Shannxi, China	Winter-sowing		G2594	Nepal	Spring-sowing
G0481	Shannxi, China	Winter-sowing		G2608	United States	Spring-sowing
G0482	Shannxi, China	Winter-sowing		G2613	Unknow	Spring-sowing
G0483	Shannxi, China	Winter-sowing		G2630	Inner Mongolia, China	Spring-sowing
G0484	Shannxi, China	Winter-sowing		G2636	Inner Mongolia, China	Spring-sowing
G0485	Shannxi, China	Winter-sowing		G2638	Inner Mongolia, China	Spring-sowing
G0486	Shannxi, China	Winter-sowing		G2640	Inner Mongolia, China	Spring-sowing
G0487	Shannxi, China	Winter-sowing		G2645	Inner Mongolia, China	Spring-sowing
G0488	Shannxi, China	Winter-sowing		G2656	Inner Mongolia, China	Spring-sowing
G0489	Shannxi, China	Winter-sowing		G2675	Inner Mongolia, China	Spring-sowing
G0490	Shannxi, China	Winter-sowing		G2678	Inner Mongolia, China	Spring-sowing
G0491	Shannxi, China	Winter-sowing		G2684	Inner Mongolia, China	Spring-sowing
G0493	Shannxi, China	Winter-sowing		G2772	Hunan, China	Winter-sowing
G0496	Shannxi, China	Winter-sowing		G2785	Chongqing, China	Winter-sowing
G0498	Shannxi, China	Winter-sowing		G2790	Chongqing, China	Winter-sowing
G0499	Shannxi, China	Winter-sowing		G2797	Chongqing, China	Winter-sowing
G0500	Shannxi, China	Winter-sowing		G2798	Chongqing, China	Winter-sowing
G0501	Shannxi, China	Winter-sowing		G2799	Chongqing, China	Winter-sowing
G0503	Shannxi, China	Winter-sowing		G2800	Chongqing, China	Winter-sowing
G0505	Shannxi, China	Winter-sowing		G2812	Chongqing, China	Winter-sowing
G0506	Shannxi, China	Winter-sowing		G2817	Guizhou, China	Winter-sowing
G0507	Shannxi, China	Winter-sowing		G2828	Shaanxi, China	Winter-sowing
G0508	Shannxi, China	Winter-sowing		G2834	Shaanxi, China	Winter-sowing
G0509	Shannxi, China	Winter-sowing		G2842	Canada	Spring-sowing
G0510	Shannxi, China	Winter-sowing		G2843	Canada	Spring-sowing
G0512	Shannxi, China	Winter-sowing		G2848	Denmark	Spring-sowing
G0513	Shannxi, China	Winter-sowing		G2854	Bulgaria	Spring-sowing
G0515	Beijing, China	Spring-sowing		G2856	Bulgaria	Spring-sowing
G0516	Beijing, China	Winter-sowing		G2857	Bulgaria	Spring-sowing
G0517	Beijing, China	Winter-sowing		G2866	Germany	Spring-sowing
G0518	Beijing, China	Winter-sowing		G2871	Germany	Spring-sowing
G0519	Shanxi, China	Winter-sowing		G2873	Germany	Spring-sowing
G0520	Inner Mongolia, China	Winter-sowing		G2874	Germany	Spring-sowing
G0521	Liaoning, China	Winter-sowing		G2883	Germany	Spring-sowing
G0522	Zhejiang, China	Winter-sowing		G2884	Germany	Spring-sowing
G0523	Anhui, China	Winter-sowing		G2887	Germany	Spring-sowing
G0524	Anhui, China	Winter-sowing		G2895	Germany	Spring-sowing
G0525	Anhui, China	Winter-sowing		G2899	Germany	Spring-sowing
G0526	Jiangxi, China	Winter-sowing		G2900	Germany	Spring-sowing
G0527	Hebei, China	Winter-sowing		G2917	Germany	Spring-sowing
G0528	Hebei, China	Winter-sowing		G2928	United States	Winter-sowing
G0529	Hebei, China	Winter-sowing		G2937	United States	Winter-sowing
G0530	Hebei, China	Winter-sowing		G2939	United States	Winter-sowing
G0531	Hebei, China	Winter-sowing		G2947	United States	Winter-sowing
G0532	Hebei, China	Winter-sowing		G2950	France	Winter-sowing
G0533	Hebei, China	Winter-sowing		G2952	United States	Winter-sowing
G0534	Hebei, China	Winter-sowing		G2955	United States	Winter-sowing
G0535	Hebei, China	Winter-sowing		G2957	United States	Winter-sowing
G0536	Hebei, China	Winter-sowing		G2966	United Kingdom	Winter-sowing
G0537	Hunan, China	Winter-sowing		G2967	United Kingdom	Winter-sowing
G0538	Guangdong, China	Winter-sowing		G2969	United Kingdom	Winter-sowing
G0539	Guangdong, China	Winter-sowing		G2971	United Kingdom	Winter-sowing
G0540	Guangdong, China	Winter-sowing		G2974	United Kingdom	Winter-sowing
G0541	Guangdong, China	Winter-sowing		G2975	United Kingdom	Winter-sowing
G0542	Sichuan, China	Winter-sowing		G2977	Turkey	Winter-sowing
G0543	Sichuan, China	Winter-sowing		G2980	Unknow	Spring-sowing
G0544	Sichuan, China	Winter-sowing		G2997	Inner Mongolia, China	Spring-sowing
G0546	Sichuan, China	Winter-sowing		G2998	Inner Mongolia, China	Spring-sowing
G0547	Sichuan, China	Winter-sowing		G3006	Inner Mongolia, China	Spring-sowing
G0548	Sichuan, China	Winter-sowing		G3010	Inner Mongolia, China	Spring-sowing
G0549	Sichuan, China	Winter-sowing		G3018	Inner Mongolia, China	Spring-sowing
G0551	Gansu, China	Winter-sowing		G3020	Inner Mongolia, China	Spring-sowing
G0552	Gansu, China	Winter-sowing		G3022	Jiangsu, China	Spring-sowing
G0553	Gansu, China	Winter-sowing		G3026	Jiangsu, China	Spring-sowing
G0554	Gansu, China	Winter-sowing		G3036	Anhui, China	Winter-sowing
G0555	Xinjiang, China	Winter-sowing		G3067	Anhui, China	Winter-sowing
G0556	Xinjiang, China	Winter-sowing		G3068	Anhui, China	Winter-sowing
G0557	Xinjiang, China	Winter-sowing		G3085	Anhui, China	Winter-sowing
G0558	Xinjiang, China	Winter-sowing		G3090	Anhui, China	Winter-sowing
G0559	Xinjiang, China	Winter-sowing		G3094	Anhui, China	Winter-sowing
G0560	Unknown	Winter-sowing		G3097	Anhui, China	Winter-sowing
G0561	Unknown	Winter-sowing		G3102	Anhui, China	Winter-sowing
G0562	Unknown	Winter-sowing		G3103	Anhui, China	Winter-sowing
G0563	Unknown	Winter-sowing		G3104	Anhui, China	Winter-sowing
G0564	Qinghai, China	Spring-sowing		G3105	Anhui, China	Winter-sowing
G0565	Qinghai, China	Spring-sowing		G3110	Anhui, China	Winter-sowing
G0566	Qinghai, China	Spring-sowing		G3113	Anhui, China	Winter-sowing
G0567	Qinghai, China	Spring-sowing		G3197	Hubei, China	Winter-sowing
G0568	Qinghai, China	Spring-sowing		G3200	Hubei, China	Winter-sowing
G0569	Qinghai, China	Spring-sowing		G3221	Hubei, China	Winter-sowing
G0570	Qinghai, China	Spring-sowing		G3238	Hubei, China	Winter-sowing
G0571	Qinghai, China	Spring-sowing		G3240	Hubei, China	Spring-sowing
G0572	Qinghai, China	Spring-sowing		G3244	Hubei, China	Winter-sowing
G0574	Qinghai, China	Spring-sowing		G3265	Hubei, China	Winter-sowing
G0575	Qinghai, China	Spring-sowing		G3274	Hubei, China	Winter-sowing
G0576	Qinghai, China	Spring-sowing		G3289	Hubei, China	Winter-sowing
G0577	Qinghai, China	Spring-sowing		G3295	Hubei, China	Winter-sowing
G0578	Qinghai, China	Spring-sowing		G3298	Hubei, China	Winter-sowing
G0579	Qinghai, China	Spring-sowing		G3305	Hubei, China	Winter-sowing
G0580	Qinghai, China	Spring-sowing		G3307	Guizhou, China	Winter-sowing
G0581	Qinghai, China	Spring-sowing		G3331	Guizhou, China	Winter-sowing
G0582	Qinghai, China	Spring-sowing		G3340	Guizhou, China	Winter-sowing
G0583	Qinghai, China	Spring-sowing		G3367	India	Spring-sowing
G0584	Qinghai, China	Spring-sowing		G3368	India	Spring-sowing
G0585	Qinghai, China	Spring-sowing		G3369	India	Spring-sowing
G0586	Qinghai, China	Spring-sowing		G3374	IGARDA	Spring-sowing
G0587	Qinghai, China	Spring-sowing		G3400	United States	Spring-sowing
G0588	Qinghai, China	Spring-sowing		G3401	United States	Spring-sowing
G0589	Qinghai, China	Spring-sowing		G3408	United States	Spring-sowing
G0590	Qinghai, China	Spring-sowing		G3413	United States	Spring-sowing
G0591	Qinghai, China	Spring-sowing
G0592	Qinghai, China	Spring-sowing
G0593	Qinghai, China	Spring-sowing
G0594	Qinghai, China	Spring-sowing
G0595	Qinghai, China	Spring-sowing
G0597	Qinghai, China	Spring-sowing
G0598	Qinghai, China	Spring-sowing
G0600	Qinghai, China	Spring-sowing
G0601	Qinghai, China	Spring-sowing
G0602	Qinghai, China	Spring-sowing
G0603	Qinghai, China	Spring-sowing
G0604	Qinghai, China	Spring-sowing
G0605	Qinghai, China	Spring-sowing
G0606	Qinghai, China	Spring-sowing
G0607	Qinghai, China	Spring-sowing
G0608	Qinghai, China	Spring-sowing
G0610	Qinghai, China	Spring-sowing
G0611	Qinghai, China	Spring-sowing
G0612	Qinghai, China	Spring-sowing
G0613	Qinghai, China	Spring-sowing
G0614	Qinghai, China	Spring-sowing
G0615	Qinghai, China	Spring-sowing
G0616	Qinghai, China	Spring-sowing
G0617	Qinghai, China	Spring-sowing
G0619	Qinghai, China	Spring-sowing
G0620	Qinghai, China	Spring-sowing
G0621	Qinghai, China	Spring-sowing
G0622	Qinghai, China	Spring-sowing
G0623	Qinghai, China	Spring-sowing
G0624	Qinghai, China	Spring-sowing
G0625	Qinghai, China	Spring-sowing
G0626	Qinghai, China	Spring-sowing
G0627	Qinghai, China	Spring-sowing
G0628	Qinghai, China	Spring-sowing
G0629	Qinghai, China	Spring-sowing
G0630	Qinghai, China	Spring-sowing
G0631	Qinghai, China	Spring-sowing
G0632	Qinghai, China	Spring-sowing
G0633	Qinghai, China	Spring-sowing
G0634	Qinghai, China	Spring-sowing
G0635	Qinghai, China	Spring-sowing
G0636	Qinghai, China	Spring-sowing
G0638	Qinghai, China	Spring-sowing
G0639	Qinghai, China	Spring-sowing
G0640	Qinghai, China	Spring-sowing
G0641	Qinghai, China	Spring-sowing
G0642	Qinghai, China	Spring-sowing
G0643	Qinghai, China	Spring-sowing
G0644	Qinghai, China	Spring-sowing
G0645	Qinghai, China	Spring-sowing
G0646	Qinghai, China	Spring-sowing
G0647	Qinghai, China	Spring-sowing
G0648	Qinghai, China	Spring-sowing
G0650	Qinghai, China	Spring-sowing
G0651	Qinghai, China	Spring-sowing
G0652	Qinghai, China	Spring-sowing
G0653	Qinghai, China	Spring-sowing
G0654	Qinghai, China	Spring-sowing
G0655	Qinghai, China	Spring-sowing
G0656	Qinghai, China	Spring-sowing
G0657	Qinghai, China	Spring-sowing
G0658	Qinghai, China	Spring-sowing
G0659	Qinghai, China	Spring-sowing
G0660	Qinghai, China	Spring-sowing
G0661	Qinghai, China	Spring-sowing
G0662	Qinghai, China	Spring-sowing
G0663	Qinghai, China	Spring-sowing
G0664	Qinghai, China	Spring-sowing
G0665	Qinghai, China	Spring-sowing
G0666	Qinghai, China	Spring-sowing
G0667	Qinghai, China	Spring-sowing
G0669	Qinghai, China	Spring-sowing
G0670	Qinghai, China	Spring-sowing
G0671	Qinghai, China	Spring-sowing
G0672	Qinghai, China	Spring-sowing
G0673	Qinghai, China	Spring-sowing
G0675	Qinghai, China	Spring-sowing
G0676	Qinghai, China	Spring-sowing
G0678	Qinghai, China	Spring-sowing
G0679	Qinghai, China	Spring-sowing
G0680	Qinghai, China	Spring-sowing
G0681	Qinghai, China	Spring-sowing
G0682	Qinghai, China	Spring-sowing
G0683	Qinghai, China	Spring-sowing
G0684	Qinghai, China	Spring-sowing
G0685	Qinghai, China	Spring-sowing
G0686	Qinghai, China	Spring-sowing
G0687	Qinghai, China	Spring-sowing
G0688	Qinghai, China	Spring-sowing
G0689	Qinghai, China	Spring-sowing
G0690	Qinghai, China	Spring-sowing
G0691	Qinghai, China	Spring-sowing
G0692	Qinghai, China	Spring-sowing
G0693	Qinghai, China	Spring-sowing
G0694	Qinghai, China	Spring-sowing
G0695	Qinghai, China	Spring-sowing
G0696	Qinghai, China	Spring-sowing
G0697	Qinghai, China	Spring-sowing
G0698	Qinghai, China	Spring-sowing
G0699	Qinghai, China	Spring-sowing
G0700	Qinghai, China	Spring-sowing
G0701	Qinghai, China	Spring-sowing
G0702	Qinghai, China	Spring-sowing
G0703	Qinghai, China	Spring-sowing
G0704	Qinghai, China	Spring-sowing
G0705	Qinghai, China	Spring-sowing
G0707	Qinghai, China	Spring-sowing
G0708	Qinghai, China	Spring-sowing
G0710	Qinghai, China	Spring-sowing
G0711	Qinghai, China	Spring-sowing
G0712	Qinghai, China	Spring-sowing
G0713	Qinghai, China	Spring-sowing
G0714	Qinghai, China	Spring-sowing
G0715	Qinghai, China	Spring-sowing
G0716	Qinghai, China	Spring-sowing
G0717	Qinghai, China	Spring-sowing
G0718	Qinghai, China	Spring-sowing
G0719	Qinghai, China	Spring-sowing
G0720	Qinghai, China	Spring-sowing
G0721	Qinghai, China	Spring-sowing
G0722	Qinghai, China	Spring-sowing
G0723	Qinghai, China	Spring-sowing
G0724	Qinghai, China	Spring-sowing
G0725	Qinghai, China	Spring-sowing
G0726	Qinghai, China	Spring-sowing
G0727	Qinghai, China	Spring-sowing
G0728	Qinghai, China	Spring-sowing
G0729	Qinghai, China	Spring-sowing
G0730	Qinghai, China	Spring-sowing
G0731	Qinghai, China	Spring-sowing
G0732	Qinghai, China	Spring-sowing
G0733	Qinghai, China	Spring-sowing
G0734	Qinghai, China	Spring-sowing
G0735	Qinghai, China	Spring-sowing
G0736	Qinghai, China	Spring-sowing
G0737	Qinghai, China	Spring-sowing
G0738	Qinghai, China	Spring-sowing
G0740	Qinghai, China	Spring-sowing
G0741	Qinghai, China	Spring-sowing
G0742	Qinghai, China	Spring-sowing
G0744	Qinghai, China	Spring-sowing
G0745	Qinghai, China	Spring-sowing
G0746	Qinghai, China	Spring-sowing
G0747	Qinghai, China	Spring-sowing
G0748	Hebei, China	Spring-sowing
G0749	Hebei, China	Spring-sowing
G0750	Hebei, China	Spring-sowing
G0751	Inner Mongolia, China	Spring-sowing
G0752	Inner Mongolia, China	Spring-sowing
G0753	Inner Mongolia, China	Spring-sowing
G0754	Zhejiang, China	Spring-sowing
G0755	Anhui, China	Spring-sowing
G0757	Anhui, China	Spring-sowing
G0758	Fujian, China	Spring-sowing
G0759	Jiangxi, China	Spring-sowing
G0760	Hebei, China	Spring-sowing
G0763	Guangdong, China	Spring-sowing
G0766	Guangdong, China	Spring-sowing
G0767	Sichuan, China	Spring-sowing
G0768	Sichuan, China	Spring-sowing
G0769	Sichuan, China	Spring-sowing
G0770	Tibet, China	Spring-sowing
G0771	Tibet, China	Spring-sowing
G0772	Tibet, China	Spring-sowing
G0773	Tibet, China	Spring-sowing
G0774	Tibet, China	Spring-sowing
G0775	Shannxi, China	Spring-sowing
G0776	Shannxi, China	Spring-sowing
G0778	Shannxi, China	Spring-sowing
G0779	Shannxi, China	Spring-sowing
G0780	Gansu, China	Spring-sowing
G0781	Gansu, China	Spring-sowing
G0782	Gansu, China	Spring-sowing
G0783	Gansu, China	Spring-sowing
G0784	Gansu, China	Spring-sowing
G0785	Gansu, China	Spring-sowing
G0786	Gansu, China	Spring-sowing
G0787	Gansu, China	Spring-sowing
G0788	Gansu, China	Spring-sowing
G0789	Gansu, China	Spring-sowing
G0790	Gansu, China	Spring-sowing
G0791	Gansu, China	Spring-sowing
G0792	Gansu, China	Spring-sowing
G0793	Qinghai, China	Spring-sowing
G0795	Qinghai, China	Spring-sowing
G0796	Qinghai, China	Spring-sowing
G0797	Ningxia, China	Spring-sowing
G0798	Ningxia, China	Spring-sowing
G0799	Ningxia, China	Spring-sowing
G0800	Xinjiang, China	Spring-sowing
G0801	Bulgaria	Spring-sowing
G0802	Hungary	Spring-sowing
G0803	Russian Federation	Spring-sowing
G0804	Russian Federation	Spring-sowing
G0805	Hungary	Spring-sowing
G0806	Czech	Spring-sowing
G0807	Czech	Spring-sowing
G0808	Australia	Spring-sowing
G0809	United States	Spring-sowing
G0810	New Zealand	Spring-sowing
G0811	Unknown	Spring-sowing
G0813	Czech	Spring-sowing
G0814	Czech	Spring-sowing
G0815	Czech	Spring-sowing
G0816	Hungary	Spring-sowing
G0817	Denmark	Spring-sowing
G0818	Unknown	Spring-sowing
G0819	Hungary	Spring-sowing
G0820	Unknown	Spring-sowing
G0821	Unknown	Spring-sowing
G0822	Unknown	Spring-sowing
G0823	Unknown	Spring-sowing
G0824	Unknown	Spring-sowing
G0825	Unknown	Spring-sowing
G0827	Unknown	Spring-sowing
G0828	Unknown	Spring-sowing
G0830	France	Spring-sowing
G0831	France	Spring-sowing
G0832	France	Spring-sowing
G0833	France	Spring-sowing
G0834	France	Spring-sowing
G0835	United States	Winter-sowing
G0836	United States	Winter-sowing
G0837	Nepal	Winter-sowing
G0838	Netherlands	Winter-sowing
G0839	Germany	Winter-sowing
G0840	Unknown	Winter-sowing
G0842	Unknown	Winter-sowing
G0843	Unknown	Winter-sowing
G0844	Unknown	Winter-sowing
G0845	Russian Federation	Spring-sowing
G0846	Russian Federation	Spring-sowing
G0847	Russian Federation	Spring-sowing
G0849	Russian Federation	Spring-sowing
G0851	Bulgaria	Spring-sowing
G0852	Bulgaria	Spring-sowing
G0853	Bulgaria	Spring-sowing
G0854	Bulgaria	Spring-sowing
G0855	Bulgaria	Spring-sowing
G0856	Bulgaria	Spring-sowing
G0857	Bulgaria	Spring-sowing
G0858	Hungary	Spring-sowing
G0860	Hungary	Spring-sowing
G0861	United Kingdom	Spring-sowing
G0862	United Kingdom	Spring-sowing
G0863	United States	Spring-sowing
G0864	United States	Spring-sowing
G0865	United States	Spring-sowing
G0866	United States	Spring-sowing
G0867	Nepal	Spring-sowing
G0868	Australia	Spring-sowing
G0869	Germany	Spring-sowing
G0871	Egypt	Spring-sowing
G0872	New Zealand	Spring-sowing
G0875	Unknown	Spring-sowing
G0876	Unknown	Spring-sowing
G0878	Beijing, China	Spring-sowing
G0879	Unknown	Spring-sowing
G0880	Unknown	Spring-sowing
G0881	Unknown	Spring-sowing
G0883	Unknown	Spring-sowing
G0884	Unknown	Spring-sowing
G0885	Unknown	Spring-sowing
G0886	Unknown	Spring-sowing
G0887	Unknown	Spring-sowing
G0888	Unknown	Spring-sowing
G0889	Unknown	Spring-sowing
G0890	Unknown	Spring-sowing
G0891	Beijing, China	Spring-sowing
G0892	Beijing, China	Spring-sowing
G0894	Heilongjiang, China	Spring-sowing
G0896	Shanghai, China	Spring-sowing
G0897	Shanghai, China	Spring-sowing
G0898	Shanghai, China	Spring-sowing
G0899	Shanghai, China	Spring-sowing
G0900	Shanghai, China	Spring-sowing
G0901	Shanghai, China	Spring-sowing
G0903	Yunnan, China	Spring-sowing
G0904	Yunnan, China	Spring-sowing
G0908	Yunnan, China	Spring-sowing
G0909	Yunnan, China	Spring-sowing
G0910	Yunnan, China	Spring-sowing
G0913	Tibet, China	Spring-sowing
G0916	Tibet, China	Spring-sowing
G0918	Tibet, China	Spring-sowing
G0919	Tibet, China	Spring-sowing
G0922	Tibet, China	Spring-sowing
G0923	Tibet, China	Spring-sowing
G0924	Tibet, China	Spring-sowing
G0927	Xinjiang, China	Spring-sowing
G0928	Taiwan, China	Spring-sowing
G0929	Beijing, China	Spring-sowing
G0930	Shanghai, China	Spring-sowing
G0933	Qinghai, China	Spring-sowing
G0934	Yunnan, China	Spring-sowing
G0935	Yunnan, China	Spring-sowing
G0939	Guangdong, China	Spring-sowing
G0940	Yunnan, China	Spring-sowing
G0941	Yunnan, China	Spring-sowing
G0942	Yunnan, China	Spring-sowing
G0943	Yunnan, China	Spring-sowing
G0944	Yunnan, China	Spring-sowing
G0945	Tibet, China	Spring-sowing
G0946	Tibet, China	Spring-sowing
G0947	Tibet, China	Spring-sowing
G0948	Tibet, China	Spring-sowing
G0952	Shanghai, China	Spring-sowing
G0953	Guangdong, China	Spring-sowing
G0955	Yunnan, China	Spring-sowing
G0958	Tibet, China	Spring-sowing
G0959	Tibet, China	Spring-sowing
G0961	Tibet, China	Spring-sowing
G0966	Tibet, China	Spring-sowing
G0968	Tibet, China	Spring-sowing
G0969	Tibet, China	Spring-sowing
G0971	Tibet, China	Spring-sowing
G0975	Tibet, China	Spring-sowing
G0976	Tibet, China	Spring-sowing
G0977	Tibet, China	Spring-sowing
G0978	Tibet, China	Spring-sowing
G0980	Tibet, China	Spring-sowing
G0984	Tibet, China	Spring-sowing
G0985	Tibet, China	Spring-sowing
G0986	Tibet, China	Spring-sowing
G0987	Tibet, China	Spring-sowing
G0988	Tibet, China	Spring-sowing
G0990	Tibet, China	Spring-sowing
G0992	Tibet, China	Spring-sowing
G0994	Gansu, China	Spring-sowing
G0995	Qinghai, China	Spring-sowing
G0996	Qinghai, China	Spring-sowing
G0999	Taiwan, China	Spring-sowing
G1000	Taiwan, China	Spring-sowing
G1002	Shanxi, China	Spring-sowing
G1003	Shanxi, China	Spring-sowing
G1005	Shanxi, China	Spring-sowing
G1006	Shanxi, China	Spring-sowing
G1008	Shanxi, China	Spring-sowing
G1009	Shanxi, China	Spring-sowing
G1010	Shanxi, China	Spring-sowing
G1011	Shanxi, China	Spring-sowing
G1013	Shanxi, China	Spring-sowing
G1015	Shanxi, China	Spring-sowing
G1019	Shanxi, China	Spring-sowing
G1020	Shanxi, China	Spring-sowing
G1021	Shanxi, China	Spring-sowing
G1024	Shanxi, China	Spring-sowing
G1026	Shanxi, China	Spring-sowing
G1027	Shanxi, China	Spring-sowing
G1029	Shanxi, China	Spring-sowing
G1030	Shanxi, China	Spring-sowing
G1032	Shanxi, China	Spring-sowing
G1033	Shanxi, China	Spring-sowing
G1034	Shanxi, China	Spring-sowing
G1035	Shanxi, China	Spring-sowing
G1036	Shanxi, China	Spring-sowing
G1039	Shanxi, China	Spring-sowing
G1040	Shanxi, China	Spring-sowing
G1041	Shanxi, China	Spring-sowing
G1042	Shanxi, China	Spring-sowing
G1043	Shanxi, China	Spring-sowing
G1044	Shanxi, China	Spring-sowing
G1045	Shanxi, China	Spring-sowing
G1046	Shanxi, China	Spring-sowing
G1047	Shanxi, China	Spring-sowing
G1048	Shanxi, China	Spring-sowing
G1049	Shanxi, China	Spring-sowing
G1050	Shanxi, China	Spring-sowing
G1051	Shanxi, China	Spring-sowing
G1052	Shanxi, China	Spring-sowing
G1053	Shanxi, China	Spring-sowing
G1054	Shanxi, China	Spring-sowing
G1055	Shanxi, China	Spring-sowing
G1056	Shanxi, China	Spring-sowing
G1057	Shanxi, China	Spring-sowing
G1059	Shanxi, China	Spring-sowing
G1061	Shanxi, China	Spring-sowing
G1063	Shanxi, China	Spring-sowing
G1064	Shanxi, China	Spring-sowing
G1065	Shanxi, China	Spring-sowing
G1066	Shanxi, China	Spring-sowing
G1067	Shanxi, China	Spring-sowing
G1068	Shanxi, China	Spring-sowing
G1069	Shanxi, China	Spring-sowing
G1070	Shanxi, China	Spring-sowing
G1073	Shanxi, China	Spring-sowing
G1074	Shanxi, China	Spring-sowing
G1075	Shanxi, China	Spring-sowing
G1076	Shanxi, China	Spring-sowing
G1077	Shanxi, China	Spring-sowing
G1078	Shanxi, China	Spring-sowing
G1080	Shanxi, China	Spring-sowing
G1081	Shanxi, China	Spring-sowing
G1083	Shanxi, China	Spring-sowing
G1084	Shanxi, China	Spring-sowing
G1085	Shanxi, China	Spring-sowing
G1086	Shanxi, China	Spring-sowing
G1087	Shanxi, China	Spring-sowing
G1088	Shanxi, China	Spring-sowing
G1089	Shanxi, China	Spring-sowing
G1090	Shanxi, China	Spring-sowing
G1091	Shanxi, China	Spring-sowing
G1092	Shanxi, China	Spring-sowing
G1093	Shanxi, China	Spring-sowing
G1095	Shanxi, China	Spring-sowing
G1096	Shanxi, China	Spring-sowing
G1097	Shanxi, China	Spring-sowing
G1098	Shanxi, China	Spring-sowing
G1099	Shanxi, China	Spring-sowing
G1100	Shanxi, China	Spring-sowing
G1101	Shanxi, China	Spring-sowing
G1102	Shanxi, China	Spring-sowing
G1103	Shanxi, China	Spring-sowing
G1104	Shanxi, China	Spring-sowing
G1105	Shanxi, China	Spring-sowing
G1107	Shanxi, China	Spring-sowing
G1108	Shanxi, China	Spring-sowing
G1109	Shanxi, China	Spring-sowing
G1111	Shanxi, China	Spring-sowing
G1112	Shanxi, China	Spring-sowing
G1113	Shanxi, China	Spring-sowing
G1114	Shanxi, China	Spring-sowing
G1115	Shanxi, China	Spring-sowing
G1116	Inner Mongolia, China	Spring-sowing
G1117	Inner Mongolia, China	Spring-sowing
G1118	Inner Mongolia, China	Spring-sowing
G1119	Inner Mongolia, China	Spring-sowing
G1120	Inner Mongolia, China	Spring-sowing
G1121	Inner Mongolia, China	Spring-sowing
G1122	Inner Mongolia, China	Spring-sowing
G1123	Inner Mongolia, China	Spring-sowing
G1124	Inner Mongolia, China	Spring-sowing
G1125	Inner Mongolia, China	Spring-sowing
G1126	Inner Mongolia, China	Spring-sowing
G1127	Inner Mongolia, China	Spring-sowing
G1128	Inner Mongolia, China	Spring-sowing
G1129	Inner Mongolia, China	Spring-sowing
G1130	Hebei, China	Winter-sowing
G1131	Hebei, China	Winter-sowing
G1133	Hebei, China	Winter-sowing
G1134	Hebei, China	Winter-sowing
G1135	Hebei, China	Winter-sowing
G1139	Hebei, China	Winter-sowing
G1140	Hebei, China	Winter-sowing
G1141	Hebei, China	Winter-sowing
G1142	Hebei, China	Winter-sowing
G1145	Hebei, China	Winter-sowing
G1148	Hebei, China	Winter-sowing
G1149	Hebei, China	Winter-sowing
G1150	Hebei, China	Winter-sowing
G1151	Hebei, China	Winter-sowing
G1156	Hebei, China	Winter-sowing
G1157	Hebei, China	Winter-sowing
G1159	Hebei, China	Winter-sowing
G1162	Hebei, China	Winter-sowing
G1163	Hebei, China	Winter-sowing
G1164	Hebei, China	Winter-sowing
G1166	Hebei, China	Winter-sowing
G1171	Hebei, China	Winter-sowing
G1175	Hebei, China	Winter-sowing
G1177	Hebei, China	Winter-sowing
G1178	Hebei, China	Winter-sowing
G1179	Hebei, China	Winter-sowing
G1181	Hebei, China	Winter-sowing
G1184	Hebei, China	Winter-sowing
G1185	Hebei, China	Winter-sowing
G1186	Hebei, China	Winter-sowing
G1187	Hebei, China	Winter-sowing
G1188	Hebei, China	Winter-sowing
G1190	Hubei, China	Spring-sowing
G1191	Hubei, China	Winter-sowing
G1192	Hubei, China	Winter-sowing
G1193	Hubei, China	Winter-sowing
G1194	Hubei, China	Winter-sowing
G1196	Hubei, China	Winter-sowing
G1197	Hubei, China	Winter-sowing
G1198	Hubei, China	Winter-sowing
G1199	Hubei, China	Winter-sowing
G1201	Hubei, China	Winter-sowing
G1202	Hubei, China	Spring-sowing
G1204	Hubei, China	Winter-sowing
G1205	Hubei, China	Winter-sowing
G1206	Hubei, China	Winter-sowing
G1207	Hubei, China	Winter-sowing
G1208	Hubei, China	Winter-sowing
G1213	Hubei, China	Winter-sowing
G1214	Hubei, China	Winter-sowing
G1215	Hubei, China	Winter-sowing
G1217	Hubei, China	Winter-sowing
G1218	Hubei, China	Winter-sowing
G1219	Hubei, China	Winter-sowing
G1220	Hubei, China	Winter-sowing
G1221	Hubei, China	Winter-sowing
G1222	Hubei, China	Winter-sowing
G1223	Hubei, China	Winter-sowing
G1225	Hubei, China	Winter-sowing
G1226	Hubei, China	Winter-sowing
G1227	Hubei, China	Winter-sowing
G1229	Hubei, China	Winter-sowing
G1231	Hubei, China	Winter-sowing
G1232	Hubei, China	Winter-sowing
G1233	Hubei, China	Winter-sowing
G1234	Hubei, China	Winter-sowing
G1235	Hubei, China	Winter-sowing
G1236	Hubei, China	Winter-sowing
G1237	Hubei, China	Winter-sowing
G1239	Hubei, China	Winter-sowing
G1242	Hubei, China	Winter-sowing
G1244	Hubei, China	Winter-sowing
G1246	Hubei, China	Winter-sowing
G1247	Hubei, China	Winter-sowing
G1248	Hubei, China	Winter-sowing
G1249	Hubei, China	Winter-sowing
G1252	Hubei, China	Winter-sowing
G1253	Hubei, China	Winter-sowing
G1254	Hubei, China	Winter-sowing
G1255	Hubei, China	Winter-sowing
G1256	Hubei, China	Winter-sowing
G1257	Hubei, China	Winter-sowing
G1258	Hubei, China	Winter-sowing
G1259	Hubei, China	Winter-sowing
G1264	Hubei, China	Winter-sowing
G1265	Hubei, China	Winter-sowing
G1268	Hubei, China	Winter-sowing
G1269	Hubei, China	Winter-sowing
G1270	Hubei, China	Winter-sowing
G1272	Hubei, China	Winter-sowing
G1273	Hubei, China	Winter-sowing
G1274	Hubei, China	Winter-sowing
G1275	Hubei, China	Winter-sowing
G1276	Hubei, China	Winter-sowing
G1277	Hubei, China	Winter-sowing
G1278	Hubei, China	Winter-sowing
G1279	Hubei, China	Winter-sowing
G1281	Hunan, China	Winter-sowing
G1282	Hunan, China	Winter-sowing
G1283	Hunan, China	Winter-sowing
G1284	Hunan, China	Winter-sowing
G1286	Hunan, China	Winter-sowing
G1288	Hunan, China	Winter-sowing
G1289	Hunan, China	Winter-sowing
G1290	Hunan, China	Winter-sowing
G1293	Hunan, China	Winter-sowing
G1294	Hunan, China	Winter-sowing
G1295	Hunan, China	Winter-sowing
G1298	Hunan, China	Winter-sowing
G1299	Hunan, China	Winter-sowing
G1306	Guangxi, China	Winter-sowing
G1307	Guangxi, China	Winter-sowing
G1308	Guangxi, China	Winter-sowing
G1310	Guangxi, China	Winter-sowing
G1311	Guangxi, China	Winter-sowing
G1313	Guangxi, China	Winter-sowing
G1314	Guangxi, China	Winter-sowing
G1315	Guangxi, China	Winter-sowing
G1317	Guangxi, China	Winter-sowing
G1318	Guangxi, China	Winter-sowing
G1319	Guangxi, China	Winter-sowing
G1320	Guangxi, China	Winter-sowing
G1324	Guangxi, China	Winter-sowing
G1325	Guangxi, China	Winter-sowing
G1326	Guangxi, China	Winter-sowing
G1327	Guangxi, China	Winter-sowing
G1328	Guangxi, China	Winter-sowing
G1329	Guangxi, China	Winter-sowing
G1330	Guangxi, China	Winter-sowing
G1332	Guangxi, China	Winter-sowing
G1333	Guangxi, China	Winter-sowing
G1334	Guangxi, China	Winter-sowing
G1335	Guangxi, China	Winter-sowing
G1337	Guangxi, China	Winter-sowing
G1338	Guangxi, China	Winter-sowing
G1339	Guangxi, China	Winter-sowing
G1340	Guangxi, China	Winter-sowing
G1341	Guangxi, China	Winter-sowing
G1342	Guangxi, China	Winter-sowing
G1344	Guangxi, China	Winter-sowing
G1345	Guangxi, China	Winter-sowing
G1346	Guangxi, China	Winter-sowing
G1347	Guangxi, China	Winter-sowing
G1348	Guangxi, China	Winter-sowing
G1349	Guangxi, China	Winter-sowing
G1350	Guangxi, China	Winter-sowing
G1363	Chongqing, China	Winter-sowing
G1365	Chongqing, China	Winter-sowing
G1366	Chongqing, China	Winter-sowing
G1369	Chongqing, China	Winter-sowing
G1374	Sichuan, China	Winter-sowing
G1378	Sichuan, China	Winter-sowing
G1380	Sichuan, China	Winter-sowing
G1382	Sichuan, China	Winter-sowing
G1383	Sichuan, China	Winter-sowing
G1384	Sichuan, China	Winter-sowing
G1386	Sichuan, China	Winter-sowing
G1388	Sichuan, China	Winter-sowing
G1390	Sichuan, China	Winter-sowing
G1391	Sichuan, China	Winter-sowing
G1392	Sichuan, China	Winter-sowing
G1393	Sichuan, China	Winter-sowing
G1395	Sichuan, China	Winter-sowing
G1398	Sichuan, China	Winter-sowing
G1399	Sichuan, China	Winter-sowing
G1400	Sichuan, China	Winter-sowing
G1408	Sichuan, China	Winter-sowing
G1409	Sichuan, China	Winter-sowing
G1411	Sichuan, China	Winter-sowing
G1413	Sichuan, China	Winter-sowing
G1414	Sichuan, China	Winter-sowing
G1416	Sichuan, China	Winter-sowing
G1418	Sichuan, China	Winter-sowing
G1419	Sichuan, China	Winter-sowing
G1420	Sichuan, China	Winter-sowing
G1422	Sichuan, China	Winter-sowing
G1423	Chongqing, China	Winter-sowing
G1424	Chongqing, China	Winter-sowing
G1425	Chongqing, China	Winter-sowing
G1426	Chongqing, China	Winter-sowing
G1427	Chongqing, China	Winter-sowing
G1428	Chongqing, China	Winter-sowing
G1429	Chongqing, China	Winter-sowing
G1430	Chongqing, China	Winter-sowing
G1431	Chongqing, China	Winter-sowing
G1432	Chongqing, China	Winter-sowing
G1433	Chongqing, China	Winter-sowing
G1434	Sichuan, China	Winter-sowing
G1435	Sichuan, China	Winter-sowing
G1437	Sichuan, China	Winter-sowing
G1438	Sichuan, China	Winter-sowing
G1439	Sichuan, China	Winter-sowing
G1440	Sichuan, China	Winter-sowing
G1441	Sichuan, China	Winter-sowing
G1442	Sichuan, China	Winter-sowing
G1443	Sichuan, China	Winter-sowing
G1444	Sichuan, China	Winter-sowing
G1448	Sichuan, China	Winter-sowing
G1450	Sichuan, China	Winter-sowing
G1451	Sichuan, China	Winter-sowing
G1452	Sichuan, China	Winter-sowing
G1460	Sichuan, China	Winter-sowing
G1461	Sichuan, China	Winter-sowing
G1462	Sichuan, China	Winter-sowing
G1464	Sichuan, China	Winter-sowing
G1466	Sichuan, China	Winter-sowing
G1471	Sichuan, China	Winter-sowing
G1472	Chongqing, China	Winter-sowing
G1478	Sichuan, China	Winter-sowing
G1479	Sichuan, China	Winter-sowing
G1480	Sichuan, China	Winter-sowing
G1481	Sichuan, China	Winter-sowing
G1485	Chongqing, China	Winter-sowing
G1487	Sichuan, China	Winter-sowing
G1488	Sichuan, China	Winter-sowing
G1489	Sichuan, China	Winter-sowing
G1492	Sichuan, China	Winter-sowing
G1496	Sichuan, China	Winter-sowing
G1499	Sichuan, China	Winter-sowing
G1503	Sichuan, China	Winter-sowing
G1505	Sichuan, China	Winter-sowing
G1508	Sichuan, China	Winter-sowing
G1512	Sichuan, China	Winter-sowing
G1513	Sichuan, China	Winter-sowing
G1514	Sichuan, China	Winter-sowing
G1515	Sichuan, China	Winter-sowing
G1517	Sichuan, China	Winter-sowing
G1518	Sichuan, China	Winter-sowing
G1519	Sichuan, China	Winter-sowing
G1520	Sichuan, China	Winter-sowing
G1521	Sichuan, China	Winter-sowing
G1522	Sichuan, China	Winter-sowing
G1524	Sichuan, China	Winter-sowing
G1528	Sichuan, China	Winter-sowing
G1529	Sichuan, China	Winter-sowing
G1532	Sichuan, China	Winter-sowing
G1533	Sichuan, China	Winter-sowing
G1534	Sichuan, China	Winter-sowing
G1536	Sichuan, China	Winter-sowing
G1538	Sichuan, China	Winter-sowing
G1540	Sichuan, China	Winter-sowing
G1545	Sichuan, China	Winter-sowing
G1546	Sichuan, China	Winter-sowing
G1549	Chongqing, China	Winter-sowing
G1550	Chongqing, China	Winter-sowing
G1551	Chongqing, China	Winter-sowing
G1552	Chongqing, China	Winter-sowing
G1553	Chongqing, China	Winter-sowing
G1554	Chongqing, China	Winter-sowing
G1556	Chongqing, China	Winter-sowing
G1559	Chongqing, China	Winter-sowing
G1560	Chongqing, China	Winter-sowing
G1561	Chongqing, China	Winter-sowing
G1562	Chongqing, China	Winter-sowing
G1564	Sichuan, China	Winter-sowing
G1565	Chongqing, China	Winter-sowing
G1567	Chongqing, China	Winter-sowing
G1568	Chongqing, China	Winter-sowing
G1570	Sichuan, China	Winter-sowing
G1571	Sichuan, China	Winter-sowing
G1573	Sichuan, China	Winter-sowing
G1574	Sichuan, China	Winter-sowing
G1575	Sichuan, China	Winter-sowing
G1576	Sichuan, China	Winter-sowing
G1577	Sichuan, China	Winter-sowing
G1578	Sichuan, China	Winter-sowing
G1579	Sichuan, China	Winter-sowing
G1580	Sichuan, China	Winter-sowing
G1582	Sichuan, China	Winter-sowing
G1583	Sichuan, China	Winter-sowing
G1584	Sichuan, China	Winter-sowing
G1585	Sichuan, China	Winter-sowing
G1586	Sichuan, China	Winter-sowing
G1587	Sichuan, China	Winter-sowing
G1590	Sichuan, China	Winter-sowing
G1591	Sichuan, China	Winter-sowing
G1592	Sichuan, China	Winter-sowing
G1593	Sichuan, China	Winter-sowing
G1594	Sichuan, China	Winter-sowing
G1595	Sichuan, China	Winter-sowing
G1596	Sichuan, China	Winter-sowing
G1597	Sichuan, China	Winter-sowing
G1598	Sichuan, China	Winter-sowing
G1601	Sichuan, China	Winter-sowing
G1602	Sichuan, China	Winter-sowing
G1603	Sichuan, China	Winter-sowing
G1604	Sichuan, China	Winter-sowing
G1605	Sichuan, China	Winter-sowing
G1607	Sichuan, China	Winter-sowing
G1608	Sichuan, China	Winter-sowing
G1609	Sichuan, China	Winter-sowing
G1610	Sichuan, China	Winter-sowing
G1613	Sichuan, China	Winter-sowing
G1615	Sichuan, China	Winter-sowing
G1616	Sichuan, China	Winter-sowing
G1617	Sichuan, China	Winter-sowing
G1618	Sichuan, China	Winter-sowing
G1619	Sichuan, China	Winter-sowing
G1620	Sichuan, China	Winter-sowing
G1621	Sichuan, China	Winter-sowing
G1622	Sichuan, China	Winter-sowing
G1623	Sichuan, China	Winter-sowing
G1624	Sichuan, China	Winter-sowing
G1625	Sichuan, China	Winter-sowing
G1626	Sichuan, China	Winter-sowing
G1627	Sichuan, China	Winter-sowing
G1628	Sichuan, China	Winter-sowing
G1629	Sichuan, China	Winter-sowing
G1632	Sichuan, China	Winter-sowing
G1635	Chongqing, China	Winter-sowing
G1636	Chongqing, China	Winter-sowing
G1637	Chongqing, China	Winter-sowing
G1638	Sichuan, China	Winter-sowing
G1641	Sichuan, China	Winter-sowing
G1643	Sichuan, China	Winter-sowing
G1644	Sichuan, China	Winter-sowing
G1645	Sichuan, China	Winter-sowing
G1646	Sichuan, China	Winter-sowing
G1647	Sichuan, China	Winter-sowing
G1648	Sichuan, China	Winter-sowing
G1651	Sichuan, China	Winter-sowing
G1652	Sichuan, China	Winter-sowing
G1653	Sichuan, China	Winter-sowing
G1657	Sichuan, China	Winter-sowing
G1662	Sichuan, China	Winter-sowing
G1663	Sichuan, China	Winter-sowing
G1664	Sichuan, China	Winter-sowing
G1665	Sichuan, China	Winter-sowing
G1668	Sichuan, China	Winter-sowing
G1669	Sichuan, China	Winter-sowing
G1670	Sichuan, China	Winter-sowing
G1671	Sichuan, China	Winter-sowing
G1673	Sichuan, China	Winter-sowing
G1674	Sichuan, China	Winter-sowing
G1676	Sichuan, China	Winter-sowing
G1677	Sichuan, China	Winter-sowing
G1678	Sichuan, China	Winter-sowing
G1679	Sichuan, China	Winter-sowing
G1680	Sichuan, China	Winter-sowing
G1683	Sichuan, China	Winter-sowing
G1685	Sichuan, China	Winter-sowing
G1686	Guizhou, China	Winter-sowing
G1687	Guizhou, China	Winter-sowing
G1689	Guizhou, China	Winter-sowing
G1690	Guizhou, China	Winter-sowing
G1691	Guizhou, China	Winter-sowing
G1692	Guizhou, China	Winter-sowing
G1693	Guizhou, China	Winter-sowing
G1694	Guizhou, China	Winter-sowing
G1695	Guizhou, China	Winter-sowing
G1696	Guizhou, China	Winter-sowing
G1697	Guizhou, China	Winter-sowing
G1698	Guizhou, China	Winter-sowing
G1699	Guizhou, China	Winter-sowing
G1700	Guizhou, China	Winter-sowing
G1701	Guizhou, China	Winter-sowing
G1702	Guizhou, China	Winter-sowing
G1703	Guizhou, China	Winter-sowing
G1704	Guizhou, China	Winter-sowing
G1705	Guizhou, China	Winter-sowing
G1706	Guizhou, China	Winter-sowing
G1708	Guizhou, China	Winter-sowing
G1709	Guizhou, China	Winter-sowing
G1710	Guizhou, China	Winter-sowing
G1711	Guizhou, China	Winter-sowing
G1712	Guizhou, China	Winter-sowing
G1713	Guizhou, China	Winter-sowing
G1714	Guizhou, China	Winter-sowing
G1715	Guizhou, China	Winter-sowing
G1716	Guizhou, China	Winter-sowing
G1717	Guizhou, China	Winter-sowing
G1718	Guizhou, China	Winter-sowing
G1719	Guizhou, China	Winter-sowing
G1720	Guizhou, China	Winter-sowing
G1721	Guizhou, China	Winter-sowing
G1722	Guizhou, China	Winter-sowing
G1723	Guizhou, China	Winter-sowing
G1724	Guizhou, China	Winter-sowing
G1725	Guizhou, China	Winter-sowing
G1726	Guizhou, China	Winter-sowing
G1727	Guizhou, China	Winter-sowing
G1728	Guizhou, China	Winter-sowing
G1729	Guizhou, China	Winter-sowing
G1731	Guizhou, China	Spring-sowing
G1732	Guizhou, China	Winter-sowing
G1733	Guizhou, China	Winter-sowing
G1734	Guizhou, China	Winter-sowing
G1735	Guizhou, China	Winter-sowing
G1736	Guizhou, China	Winter-sowing
G1737	Guizhou, China	Winter-sowing
G1738	Guizhou, China	Winter-sowing
G1739	Guizhou, China	Winter-sowing
G1740	Guizhou, China	Winter-sowing
G1741	Guizhou, China	Winter-sowing
G1742	Guizhou, China	Winter-sowing
G1743	Guizhou, China	Winter-sowing
G1744	Guizhou, China	Winter-sowing
G1745	Guizhou, China	Winter-sowing
G1746	Guizhou, China	Winter-sowing
G1747	Yunnan, China	Winter-sowing
G1752	Yunnan, China	Winter-sowing
G1755	Yunnan, China	Winter-sowing
G1757	Yunnan, China	Winter-sowing
G1759	Yunnan, China	Winter-sowing
G1762	Yunnan, China	Winter-sowing
G1763	Yunnan, China	Winter-sowing
G1764	Yunnan, China	Winter-sowing
G1767	Yunnan, China	Winter-sowing
G1768	Yunnan, China	Winter-sowing
G1771	Yunnan, China	Winter-sowing
G1773	Yunnan, China	Winter-sowing
G1776	Yunnan, China	Winter-sowing
G1777	Yunnan, China	Winter-sowing
G1778	Yunnan, China	Winter-sowing
G1780	Yunnan, China	Winter-sowing
G1781	Yunnan, China	Winter-sowing
G1783	Yunnan, China	Winter-sowing
G1784	Yunnan, China	Winter-sowing
G1785	Yunnan, China	Winter-sowing
G1786	Yunnan, China	Winter-sowing
G1787	Yunnan, China	Spring-sowing
G1789	Yunnan, China	Winter-sowing
G1791	Yunnan, China	Winter-sowing
G1793	Yunnan, China	Winter-sowing
G1794	Yunnan, China	Winter-sowing
G1798	Yunnan, China	Winter-sowing
G1803	Yunnan, China	Winter-sowing
G1804	Yunnan, China	Winter-sowing
G1808	Shannxi, China	Winter-sowing
G1809	Shannxi, China	Winter-sowing
G1810	Shannxi, China	Winter-sowing
G1811	Shannxi, China	Winter-sowing
G1812	Shannxi, China	Winter-sowing
G1816	Shannxi, China	Winter-sowing
G1817	Shannxi, China	Winter-sowing
G1818	Shannxi, China	Winter-sowing
G1819	Shannxi, China	Winter-sowing
G1820	Shannxi, China	Winter-sowing
G1830	Shannxi, China	Winter-sowing
G1831	Shannxi, China	Winter-sowing
G1832	Shannxi, China	Winter-sowing
G1833	Shannxi, China	Winter-sowing
G1834	Shannxi, China	Winter-sowing
G1835	Shannxi, China	Winter-sowing
G1836	Shannxi, China	Winter-sowing
G1837	Shannxi, China	Winter-sowing
G1838	Shannxi, China	Winter-sowing
G1839	Shannxi, China	Winter-sowing
G1840	Shannxi, China	Winter-sowing
G1842	Shannxi, China	Winter-sowing
G1843	Shannxi, China	Winter-sowing
G1844	Shannxi, China	Winter-sowing
G1845	Shannxi, China	Winter-sowing
G1846	Shannxi, China	Winter-sowing
G1847	Shannxi, China	Winter-sowing
G1848	Shannxi, China	Winter-sowing
G1849	Shannxi, China	Winter-sowing
G1850	Shannxi, China	Winter-sowing
G1852	Shannxi, China	Winter-sowing
G1853	Shannxi, China	Winter-sowing
G1854	Shannxi, China	Winter-sowing
G1855	Shannxi, China	Winter-sowing
G1856	Shannxi, China	Winter-sowing
G1857	Shannxi, China	Winter-sowing
G1858	Shannxi, China	Winter-sowing
G1859	Shannxi, China	Winter-sowing
G1860	Shannxi, China	Winter-sowing
G1861	Shannxi, China	Winter-sowing
G1862	Shannxi, China	Winter-sowing
G1863	Shannxi, China	Winter-sowing
G1864	Shannxi, China	Winter-sowing
G1865	Shannxi, China	Winter-sowing
G1866	Shannxi, China	Winter-sowing
G1867	Shannxi, China	Winter-sowing
G1868	Shannxi, China	Winter-sowing
G1869	Shannxi, China	Winter-sowing
G1870	Shannxi, China	Winter-sowing
G1871	Shannxi, China	Winter-sowing
G1872	Shannxi, China	Winter-sowing
G1873	Shannxi, China	Winter-sowing
G1874	Shannxi, China	Winter-sowing
G1875	Shannxi, China	Winter-sowing
G1876	Shannxi, China	Winter-sowing
G1877	Shannxi, China	Winter-sowing
G1878	Shannxi, China	Winter-sowing
G1879	Shannxi, China	Winter-sowing
G1880	Shannxi, China	Winter-sowing
G1881	Shannxi, China	Winter-sowing
G1882	Shannxi, China	Winter-sowing
G1883	Shannxi, China	Winter-sowing
G1884	Shannxi, China	Winter-sowing
G1885	Shannxi, China	Winter-sowing
G1886	Shannxi, China	Winter-sowing
G1887	Shannxi, China	Winter-sowing
G1888	Shannxi, China	Winter-sowing
G1889	Shannxi, China	Winter-sowing
G1890	Shannxi, China	Winter-sowing
G1892	Shannxi, China	Winter-sowing
G1893	Shannxi, China	Winter-sowing
G1894	Shannxi, China	Winter-sowing
G1895	Shannxi, China	Winter-sowing
G1896	Shannxi, China	Winter-sowing
G1897	Shannxi, China	Winter-sowing
G1898	Shannxi, China	Winter-sowing
G1899	Shannxi, China	Winter-sowing
G1900	Shannxi, China	Winter-sowing
G1901	Shannxi, China	Winter-sowing
G1902	Shannxi, China	Winter-sowing
G1903	Shannxi, China	Winter-sowing
G1904	Shannxi, China	Winter-sowing
G1905	Shannxi, China	Winter-sowing
G1906	Shannxi, China	Winter-sowing
G1907	Shannxi, China	Winter-sowing
G1908	Shannxi, China	Winter-sowing
G1909	Shannxi, China	Winter-sowing
G1910	Shannxi, China	Winter-sowing
G1911	Shannxi, China	Winter-sowing
G1912	Shannxi, China	Winter-sowing
G1913	Shannxi, China	Winter-sowing
G1914	Shannxi, China	Winter-sowing
G1915	Shannxi, China	Winter-sowing
G1916	Shannxi, China	Winter-sowing
G1917	Shannxi, China	Winter-sowing
G1918	Shannxi, China	Winter-sowing
G1919	Shannxi, China	Winter-sowing
G1920	Shannxi, China	Winter-sowing
G1921	Shannxi, China	Winter-sowing
G1922	Shannxi, China	Winter-sowing
G1923	Shannxi, China	Winter-sowing
G1924	Shannxi, China	Winter-sowing
G1925	Shannxi, China	Winter-sowing
G1926	Shannxi, China	Winter-sowing
G1927	Shannxi, China	Winter-sowing
G1928	Shannxi, China	Winter-sowing
G1929	Shannxi, China	Winter-sowing
G1930	Shannxi, China	Winter-sowing
G1931	Shannxi, China	Winter-sowing
G1932	Shannxi, China	Winter-sowing
G1934	Shannxi, China	Winter-sowing
G1935	Shannxi, China	Winter-sowing
G1936	Shannxi, China	Winter-sowing
G1937	Shannxi, China	Winter-sowing
G1938	Shannxi, China	Winter-sowing
G1939	Shannxi, China	Winter-sowing
G1940	Shannxi, China	Winter-sowing
G1941	Shannxi, China	Winter-sowing
G1942	Shannxi, China	Winter-sowing
G1943	Shannxi, China	Winter-sowing
G1944	Shannxi, China	Winter-sowing
G1945	Shannxi, China	Winter-sowing
G1946	Shannxi, China	Winter-sowing
G1947	Shannxi, China	Winter-sowing
G1948	Shannxi, China	Winter-sowing
G1949	Shannxi, China	Winter-sowing
G1950	Shannxi, China	Winter-sowing
G1951	Shannxi, China	Winter-sowing
G1952	Shannxi, China	Winter-sowing
G1953	Shannxi, China	Winter-sowing
G1954	Shannxi, China	Winter-sowing
G1955	Shannxi, China	Winter-sowing
G1956	Shannxi, China	Winter-sowing
G1957	Shannxi, China	Winter-sowing
G1958	Shannxi, China	Winter-sowing
G1959	Shannxi, China	Winter-sowing
G1960	Shannxi, China	Winter-sowing
G1961	Shannxi, China	Winter-sowing
G1962	Shannxi, China	Winter-sowing
G1963	Shannxi, China	Winter-sowing
G1964	Shannxi, China	Winter-sowing
G1965	Shannxi, China	Winter-sowing
G1966	Gansu, China	Spring-sowing
G1967	Gansu, China	Spring-sowing
G1968	Gansu, China	Spring-sowing
G1969	Gansu, China	Spring-sowing
G1970	Gansu, China	Spring-sowing
G1971	Gansu, China	Spring-sowing
G1972	Gansu, China	Spring-sowing
G1973	Gansu, China	Spring-sowing
G1974	Gansu, China	Spring-sowing
G1975	Gansu, China	Spring-sowing
G1976	Gansu, China	Spring-sowing
G1977	Gansu, China	Spring-sowing
G1978	Gansu, China	Spring-sowing
G1979	Gansu, China	Spring-sowing
G1980	Gansu, China	Spring-sowing
G1981	Gansu, China	Spring-sowing
G1983	Gansu, China	Spring-sowing
G1984	Gansu, China	Spring-sowing
G1985	Gansu, China	Spring-sowing
G1986	Gansu, China	Spring-sowing
G1987	Gansu, China	Spring-sowing
G1988	Gansu, China	Spring-sowing
G1989	Gansu, China	Spring-sowing
G1990	Gansu, China	Spring-sowing
G1991	Gansu, China	Spring-sowing
G1992	Gansu, China	Spring-sowing
G1993	Gansu, China	Spring-sowing
G1994	Gansu, China	Spring-sowing
G1995	Gansu, China	Spring-sowing
G1996	Gansu, China	Spring-sowing
G1997	Gansu, China	Spring-sowing
G1998	Gansu, China	Spring-sowing
G1999	Gansu, China	Spring-sowing
G2000	Gansu, China	Spring-sowing
G2001	Gansu, China	Spring-sowing
G2002	Gansu, China	Spring-sowing
G2003	Gansu, China	Spring-sowing
G2004	Gansu, China	Spring-sowing
G2005	Gansu, China	Spring-sowing
G2006	Gansu, China	Spring-sowing
G2007	Gansu, China	Spring-sowing
G2008	Gansu, China	Spring-sowing
G2009	Gansu, China	Spring-sowing
G2010	Gansu, China	Spring-sowing
G2011	Gansu, China	Spring-sowing
G2012	Gansu, China	Spring-sowing
G2013	Gansu, China	Spring-sowing
G2014	Gansu, China	Spring-sowing
G2015	Gansu, China	Spring-sowing
G2016	Gansu, China	Spring-sowing
G2018	Gansu, China	Spring-sowing
G2019	Gansu, China	Spring-sowing
G2020	Gansu, China	Spring-sowing
G2021	Gansu, China	Spring-sowing
G2022	Gansu, China	Spring-sowing
G2023	Gansu, China	Spring-sowing
G2025	Gansu, China	Spring-sowing
G2026	Gansu, China	Spring-sowing
G2028	Gansu, China	Spring-sowing
G2029	Gansu, China	Spring-sowing
G2030	Gansu, China	Spring-sowing
G2032	Gansu, China	Spring-sowing
G2033	Gansu, China	Spring-sowing
G2034	Gansu, China	Spring-sowing
G2035	Gansu, China	Spring-sowing
G2036	Gansu, China	Spring-sowing
G2037	Gansu, China	Spring-sowing
G2039	Gansu, China	Spring-sowing
G2040	Gansu, China	Spring-sowing
G2041	Gansu, China	Spring-sowing
G2042	Gansu, China	Spring-sowing
G2043	Gansu, China	Spring-sowing
G2044	Gansu, China	Spring-sowing
G2049	Gansu, China	Spring-sowing
G2050	Gansu, China	Spring-sowing
G2051	Gansu, China	Spring-sowing
G2052	Gansu, China	Spring-sowing
G2055	Gansu, China	Spring-sowing
G2056	Gansu, China	Spring-sowing
G2057	Gansu, China	Spring-sowing
G2058	Gansu, China	Spring-sowing
G2059	Gansu, China	Spring-sowing
G2062	Gansu, China	Spring-sowing
G2063	Gansu, China	Spring-sowing
G2064	Gansu, China	Spring-sowing
G2065	Gansu, China	Spring-sowing
G2066	Gansu, China	Spring-sowing
G2069	Gansu, China	Spring-sowing
G2071	Gansu, China	Spring-sowing
G2078	Tibet, China	Spring-sowing
G2084	Nepal	Spring-sowing
G2085	Nepal	Spring-sowing
G2086	Nepal	Spring-sowing
G2091	Syria	Spring-sowing
G2092	Syria	Spring-sowing
G2094	Syria	Spring-sowing
G2095	Turkey	Spring-sowing
G2096	Chile	Spring-sowing
G2097	Chile	Spring-sowing
G2098	United States	Spring-sowing
G2099	United States	Spring-sowing
G2100	United States	Spring-sowing
G2101	Canada	Spring-sowing
G2102	Canada	Spring-sowing
G2103	Canada	Spring-sowing
G2104	United Kingdom	Spring-sowing
G2105	United Kingdom	Spring-sowing
G2106	United Kingdom	Spring-sowing
G2107	France	Spring-sowing
G2108	Poland	Spring-sowing
G2109	Poland	Spring-sowing
G2110	New Zealand	Spring-sowing
G2113	Japan	Spring-sowing
G2115	Syria	Spring-sowing
G2117	Turkey	Spring-sowing
G2119	Chile	Spring-sowing
G2121	United States	Spring-sowing
G2122	United States	Spring-sowing
G2123	United States	Spring-sowing
G2124	United States	Spring-sowing
G2125	United States	Spring-sowing
G2126	United States	Spring-sowing
G2127	United States	Spring-sowing
G2128	United States	Spring-sowing
G2129	United States	Spring-sowing
G2130	United States	Spring-sowing
G2131	United States	Spring-sowing
G2132	United States	Spring-sowing
G2134	United States	Spring-sowing
G2135	United States	Spring-sowing
G2136	United States	Spring-sowing
G2137	United States	Spring-sowing
G2138	United States	Spring-sowing
G2139	United States	Spring-sowing
G2140	United States	Spring-sowing
G2141	United States	Spring-sowing
G2142	United States	Spring-sowing
G2143	United States	Spring-sowing
G2144	United States	Spring-sowing
G2146	United States	Spring-sowing
G2147	United States	Spring-sowing
G2148	United States	Spring-sowing
G2149	United States	Spring-sowing
G2151	United States	Spring-sowing
G2153	United States	Spring-sowing
G2154	United States	Spring-sowing
G2155	United States	Spring-sowing
G2156	United States	Spring-sowing
G2157	United States	Spring-sowing
G2158	United Kingdom	Spring-sowing
G2159	United Kingdom	Spring-sowing
G2160	United Kingdom	Spring-sowing
G2161	United Kingdom	Spring-sowing
G2162	United Kingdom	Spring-sowing
G2163	United Kingdom	Spring-sowing
G2164	United Kingdom	Spring-sowing
G2165	United Kingdom	Spring-sowing
G2166	France	Spring-sowing
G2167	France	Spring-sowing
G2169	Poland	Spring-sowing
G2170	New Zealand	Spring-sowing
G2171	New Zealand	Spring-sowing
G2172	New Zealand	Spring-sowing
G2173	Japan	Spring-sowing
G2174	Japan	Spring-sowing
G2175	Nepal	Spring-sowing
G2176	Syria	Spring-sowing
G2177	Turkey	Spring-sowing
G2178	United States	Spring-sowing
G2179	United States	Spring-sowing
G2180	United States	Spring-sowing
G2181	United States	Spring-sowing
G2183	United States	Spring-sowing
G2184	United States	Spring-sowing
G2185	United States	Spring-sowing
G2186	United States	Spring-sowing
G2187	United States	Spring-sowing
G2188	United States	Spring-sowing
G2189	United States	Spring-sowing
G2190	United States	Spring-sowing
G2192	United States	Spring-sowing
G2193	United States	Spring-sowing
G2195	United States	Spring-sowing
G2196	United States	Spring-sowing
G2197	United Kingdom	Spring-sowing
G2198	United Kingdom	Spring-sowing
G2199	United Kingdom	Spring-sowing
G2200	France	Spring-sowing
G2201	France	Spring-sowing
G2202	Syria	Spring-sowing
G2203	Syria	Spring-sowing
G2205	United States	Spring-sowing
G2206	United States	Spring-sowing
G2207	Poland	Spring-sowing
G2208	Russian Federation	Spring-sowing
G2209	Australia	Spring-sowing
G2210	Japan	Spring-sowing
G2211	Nepal	Spring-sowing
G2214	Nepal	Spring-sowing
G2215	Nepal	Spring-sowing
G2218	Nepal	Spring-sowing
G2221	Nepal	Spring-sowing
G2223	Nepal	Spring-sowing
G2227	Syria	Spring-sowing
G2228	United States	Spring-sowing
G2229	Denmark	Spring-sowing
G2230	Poland	Spring-sowing
G2231	Russian Federation	Winter-sowing
G2235	United States	Spring-sowing
G2237	United States	Spring-sowing
G2238	United States	Spring-sowing
G2242	Canada	Spring-sowing
G2243	United Kingdom	Spring-sowing
G2244	United States	Spring-sowing
G2245	United States	Spring-sowing
G2246	United States	Spring-sowing
G2247	United States	Spring-sowing
G2248	United States	Spring-sowing
G2249	United States	Spring-sowing
G2250	United States	Spring-sowing
G2251	United States	Spring-sowing
G2252	United States	Spring-sowing
G2253	United States	Spring-sowing
G2254	United States	Spring-sowing
G2255	United States	Spring-sowing
G2258	Australia	Spring-sowing
G2261	Unknown	Spring-sowing
G2262	Unknown	Spring-sowing
G2263	Unknown	Spring-sowing
G2264	Unknown	Winter-sowing
G2265	Unknown	Winter-sowing
G2266	Unknown	Winter-sowing
G2268	Unknown	Spring-sowing
G2269	Unknown	Spring-sowing
G2270	Unknown	Spring-sowing
G2271	Unknown	Spring-sowing
G2272	Hebei, China	Spring-sowing
G2274	Gansu, China	Spring-sowing
G2275	Shanghai, China	Spring-sowing
G2276	Shanghai, China	Spring-sowing
G2277	Shanghai, China	Spring-sowing
G2280	Guangxi, China	Spring-sowing
G2283	Hunan, China	Spring-sowing
G2285	Inner Mongolia, China	Spring-sowing
G2286	Shanghai, China	Spring-sowing
G2287	Hunan, China	Spring-sowing
G2288	Gansu, China	Spring-sowing
G2289	Gansu, China	Spring-sowing
G2290	Inner Mongolia, China	Spring-sowing
G2293	Shandong, China	Spring-sowing
G2294	Hebei, China	Spring-sowing
G2295	Hebei, China	Spring-sowing
G2296	Hebei, China	Spring-sowing
G2297	Hebei, China	Spring-sowing
G2298	Hebei, China	Spring-sowing
G2299	Hebei, China	Spring-sowing
G2300	Hebei, China	Spring-sowing
G2301	Shannxi, China	Spring-sowing
G2302	Gansu, China	Spring-sowing
G2303	Gansu, China	Spring-sowing
G2305	Inner Mongolia, China	Spring-sowing
G2306	Inner Mongolia, China	Spring-sowing
G2307	Inner Mongolia, China	Spring-sowing
G2308	Inner Mongolia, China	Spring-sowing
G2309	Inner Mongolia, China	Spring-sowing
G2310	Inner Mongolia, China	Spring-sowing
G2311	Inner Mongolia, China	Spring-sowing
G2313	Jiangsu, China	Winter-sowing
G2314	Jiangsu, China	Winter-sowing
G2316	Jiangsu, China	Winter-sowing
G2317	Jiangsu, China	Winter-sowing
G2321	Jiangsu, China	Winter-sowing
G2322	Jiangsu, China	Winter-sowing
G2323	Jiangsu, China	Winter-sowing
G2324	Jiangxi, China	Winter-sowing
G2333	Jiangxi, China	Winter-sowing
G2336	Jiangxi, China	Winter-sowing
G2338	Jiangxi, China	Winter-sowing
G2339	Jiangxi, China	Winter-sowing
G2340	Jiangxi, China	Winter-sowing
G2341	Jiangxi, China	Winter-sowing
G2342	Jiangxi, China	Winter-sowing
G2343	Jiangxi, China	Winter-sowing
G2344	Jiangxi, China	Winter-sowing
G2346	Jiangxi, China	Winter-sowing
G2347	Jiangxi, China	Winter-sowing
G2348	Jiangxi, China	Winter-sowing
G2349	Jiangxi, China	Winter-sowing
G2350	Jiangxi, China	Winter-sowing
G2351	Jiangxi, China	Winter-sowing
G2352	Jiangxi, China	Winter-sowing
G2355	Jiangxi, China	Winter-sowing
G2356	Jiangxi, China	Winter-sowing
G2358	Jiangxi, China	Winter-sowing
G2359	Jiangxi, China	Winter-sowing
G2360	Jiangxi, China	Winter-sowing
G2362	Jiangxi, China	Winter-sowing
G2364	Jiangxi, China	Winter-sowing
G2365	Jiangxi, China	Winter-sowing
G2366	Jiangxi, China	Winter-sowing
G2368	Tibet, China	Spring-sowing
G2369	Tibet, China	Spring-sowing
G2370	Tibet, China	Spring-sowing
G2371	Tibet, China	Spring-sowing
G2372	Tibet, China	Spring-sowing
G2373	Ningxia, China	Spring-sowing
G2379	Ningxia, China	Spring-sowing
G2382	Ningxia, China	Spring-sowing
G2386	Ningxia, China	Spring-sowing
G2387	Ningxia, China	Spring-sowing
G2389	Ningxia, China	Spring-sowing
G2391	Ningxia, China	Spring-sowing
G2396	Ningxia, China	Spring-sowing
G2397	Ningxia, China	Spring-sowing
G2398	Ningxia, China	Spring-sowing
G2399	Ningxia, China	Spring-sowing
G2400	Ningxia, China	Spring-sowing
G2401	Ningxia, China	Spring-sowing
G2402	Ningxia, China	Spring-sowing
G2403	Ningxia, China	Spring-sowing
G2404	Ningxia, China	Spring-sowing
G2405	Ningxia, China	Spring-sowing
G2406	Ningxia, China	Spring-sowing
G2409	Ningxia, China	Spring-sowing
G2414	Ningxia, China	Spring-sowing
G2421	Ningxia, China	Spring-sowing
G2422	Ningxia, China	Spring-sowing
G2429	Xinjiang, China	Spring-sowing
G2430	Xinjiang, China	Spring-sowing
G2431	Xinjiang, China	Spring-sowing
G2435	Xinjiang, China	Spring-sowing
G2436	Xinjiang, China	Spring-sowing
G2438	Xinjiang, China	Spring-sowing
G2439	Xinjiang, China	Spring-sowing
G2440	Xinjiang, China	Spring-sowing
G2442	Xinjiang, China	Spring-sowing
G2443	Xinjiang, China	Spring-sowing
G2444	Xinjiang, China	Spring-sowing
G2448	Xinjiang, China	Spring-sowing
G2449	Xinjiang, China	Spring-sowing
G2450	Xinjiang, China	Spring-sowing
G2451	Xinjiang, China	Spring-sowing
G2452	Xinjiang, China	Spring-sowing
G2454	Xinjiang, China	Spring-sowing
G2456	Xinjiang, China	Spring-sowing
G2457	Xinjiang, China	Spring-sowing
G2458	Xinjiang, China	Spring-sowing
G2460	Xinjiang, China	Spring-sowing
G2461	Xinjiang, China	Spring-sowing
G2462	Xinjiang, China	Spring-sowing
G2464	Xinjiang, China	Spring-sowing
G2466	Xinjiang, China	Spring-sowing
G2467	Xinjiang, China	Spring-sowing
G2468	Xinjiang, China	Spring-sowing
G2469	Xinjiang, China	Spring-sowing
G2470	Xinjiang, China	Spring-sowing
G2471	Xinjiang, China	Spring-sowing
G2472	Xinjiang, China	Spring-sowing
G2473	Xinjiang, China	Spring-sowing
G2474	Xinjiang, China	Spring-sowing
G2476	Xinjiang, China	Spring-sowing
G2480	Xinjiang, China	Spring-sowing
G2481	Xinjiang, China	Spring-sowing
G2484	Xinjiang, China	Spring-sowing
G2485	Xinjiang, China	Spring-sowing
G2488	Xinjiang, China	Spring-sowing
G2489	Xinjiang, China	Spring-sowing
G2491	Xinjiang, China	Spring-sowing
G2492	Xinjiang, China	Spring-sowing
G2493	Xinjiang, China	Spring-sowing
G2494	Xinjiang, China	Spring-sowing
G2495	Xinjiang, China	Spring-sowing
G2497	Xinjiang, China	Spring-sowing
G2498	Xinjiang, China	Spring-sowing
G2500	Xinjiang, China	Spring-sowing
G2501	Xinjiang, China	Spring-sowing
G2502	Xinjiang, China	Spring-sowing
G2505	Xinjiang, China	Spring-sowing
G2506	Xinjiang, China	Spring-sowing
G2508	Xinjiang, China	Spring-sowing
G2510	Xinjiang, China	Spring-sowing
G2511	Xinjiang, China	Spring-sowing
G2512	Xinjiang, China	Spring-sowing
G2515	Xinjiang, China	Spring-sowing
G2516	Xinjiang, China	Spring-sowing
G2518	Xinjiang, China	Spring-sowing
G2522	Xinjiang, China	Spring-sowing
G2523	Xinjiang, China	Spring-sowing
G2524	Xinjiang, China	Spring-sowing
G2525	Xinjiang, China	Spring-sowing
G2526	Xinjiang, China	Spring-sowing
G2527	Xinjiang, China	Spring-sowing
G2528	Xinjiang, China	Spring-sowing
G2529	Xinjiang, China	Spring-sowing
G2532	Xinjiang, China	Spring-sowing
G2534	Xinjiang, China	Spring-sowing
G2535	Xinjiang, China	Spring-sowing
G2536	Xinjiang, China	Spring-sowing
G2537	Xinjiang, China	Spring-sowing
G2538	Xinjiang, China	Spring-sowing
G2539	Xinjiang, China	Spring-sowing
G2541	Xinjiang, China	Spring-sowing
G2543	Xinjiang, China	Spring-sowing
G2544	Xinjiang, China	Spring-sowing
G2546	Xinjiang, China	Spring-sowing
G2551	Xinjiang, China	Spring-sowing
G2552	Xinjiang, China	Spring-sowing
G2561	Xinjiang, China	Spring-sowing
G2562	Xinjiang, China	Spring-sowing
G2563	Xinjiang, China	Spring-sowing
G2564	Xinjiang, China	Spring-sowing
G2565	Xinjiang, China	Spring-sowing
G2566	Xinjiang, China	Spring-sowing
G2568	Xinjiang, China	Spring-sowing
G2569	Xinjiang, China	Spring-sowing
G2570	Xinjiang, China	Spring-sowing
G2571	Xinjiang, China	Spring-sowing
G2572	Xinjiang, China	Spring-sowing
G2574	Xinjiang, China	Spring-sowing
G2575	Xinjiang, China	Spring-sowing
G2576	Xinjiang, China	Spring-sowing
G2577	Xinjiang, China	Spring-sowing
G2580	Xinjiang, China	Spring-sowing
G2581	United States	Spring-sowing
G2582	United States	Spring-sowing
G2583	United States	Spring-sowing
G2584	Turkey	Spring-sowing
G2585	United States	Spring-sowing
G2586	Hungary	Spring-sowing
G2587	Japan	Spring-sowing
G2588	United States	Spring-sowing
G2589	United States	Spring-sowing
G2590	India	Spring-sowing
G2591	Nepal	Spring-sowing
G2592	Nepal	Spring-sowing
G2593	Nepal	Spring-sowing
G2594	Nepal	Spring-sowing
G2595	Nepal	Spring-sowing
G2596	Nepal	Spring-sowing
G2598	Nepal	Spring-sowing
G2600	Japan	Spring-sowing
G2602	United States	Spring-sowing
G2603	United States	Spring-sowing
G2604	United States	Spring-sowing
G2605	United States	Spring-sowing
G2606	United States	Spring-sowing
G2607	United States	Spring-sowing
G2608	United States	Spring-sowing
G2609	United States	Spring-sowing
G2610	United States	Spring-sowing
G2611	United States	Spring-sowing
G2612	United States	Spring-sowing
G2613	Unknown	Spring-sowing
G2614	Unknown	Spring-sowing
G2615	Unknown	Spring-sowing
G2616	Unknown	Spring-sowing
G2617	Unknown	Spring-sowing
G2620	Hebei, China	Spring-sowing
G2621	Hebei, China	Spring-sowing
G2622	Hebei, China	Spring-sowing
G2624	Hebei, China	Spring-sowing
G2627	Hebei, China	Spring-sowing
G2628	Hebei, China	Spring-sowing
G2629	Inner Mongolia, China	Spring-sowing
G2630	Inner Mongolia, China	Spring-sowing
G2631	Inner Mongolia, China	Spring-sowing
G2632	Inner Mongolia, China	Spring-sowing
G2633	Inner Mongolia, China	Spring-sowing
G2634	Inner Mongolia, China	Spring-sowing
G2635	Inner Mongolia, China	Spring-sowing
G2636	Inner Mongolia, China	Spring-sowing
G2637	Inner Mongolia, China	Spring-sowing
G2638	Inner Mongolia, China	Spring-sowing
G2639	Inner Mongolia, China	Spring-sowing
G2640	Inner Mongolia, China	Spring-sowing
G2641	Inner Mongolia, China	Spring-sowing
G2642	Inner Mongolia, China	Spring-sowing
G2644	Inner Mongolia, China	Spring-sowing
G2645	Inner Mongolia, China	Spring-sowing
G2646	Inner Mongolia, China	Spring-sowing
G2647	Inner Mongolia, China	Spring-sowing
G2649	Inner Mongolia, China	Spring-sowing
G2650	Inner Mongolia, China	Spring-sowing
G2651	Inner Mongolia, China	Spring-sowing
G2652	Inner Mongolia, China	Spring-sowing
G2653	Inner Mongolia, China	Spring-sowing
G2654	Inner Mongolia, China	Spring-sowing
G2655	Inner Mongolia, China	Spring-sowing
G2656	Inner Mongolia, China	Spring-sowing
G2657	Inner Mongolia, China	Spring-sowing
G2658	Inner Mongolia, China	Spring-sowing
G2659	Inner Mongolia, China	Spring-sowing
G2660	Inner Mongolia, China	Spring-sowing
G2661	Inner Mongolia, China	Spring-sowing
G2662	Inner Mongolia, China	Spring-sowing
G2663	Inner Mongolia, China	Spring-sowing
G2664	Inner Mongolia, China	Spring-sowing
G2665	Inner Mongolia, China	Spring-sowing
G2666	Inner Mongolia, China	Spring-sowing
G2667	Inner Mongolia, China	Spring-sowing
G2668	Inner Mongolia, China	Spring-sowing
G2669	Inner Mongolia, China	Spring-sowing
G2670	Inner Mongolia, China	Spring-sowing
G2671	Inner Mongolia, China	Spring-sowing
G2672	Inner Mongolia, China	Spring-sowing
G2673	Inner Mongolia, China	Spring-sowing
G2674	Inner Mongolia, China	Spring-sowing
G2675	Inner Mongolia, China	Spring-sowing
G2676	Inner Mongolia, China	Spring-sowing
G2678	Inner Mongolia, China	Spring-sowing
G2679	Inner Mongolia, China	Spring-sowing
G2680	Inner Mongolia, China	Spring-sowing
G2681	Inner Mongolia, China	Spring-sowing
G2682	Inner Mongolia, China	Spring-sowing
G2683	Inner Mongolia, China	Spring-sowing
G2684	Inner Mongolia, China	Spring-sowing
G2685	Inner Mongolia, China	Spring-sowing
G2686	Inner Mongolia, China	Spring-sowing
G2687	Inner Mongolia, China	Spring-sowing
G2688	Inner Mongolia, China	Spring-sowing
G2689	Inner Mongolia, China	Spring-sowing
G2690	Inner Mongolia, China	Spring-sowing
G2691	Inner Mongolia, China	Spring-sowing
G2692	Inner Mongolia, China	Spring-sowing
G2693	Inner Mongolia, China	Spring-sowing
G2694	Inner Mongolia, China	Spring-sowing
G2695	Inner Mongolia, China	Spring-sowing
G2696	Inner Mongolia, China	Spring-sowing
G2697	Inner Mongolia, China	Spring-sowing
G2698	Jiangsu, China	Winter-sowing
G2703	Jiangsu, China	Winter-sowing
G2704	Jiangsu, China	Winter-sowing
G2705	Jiangsu, China	Winter-sowing
G2706	Jiangsu, China	Winter-sowing
G2707	Jiangsu, China	Winter-sowing
G2771	Hunan, China	Winter-sowing
G2772	Hunan, China	Winter-sowing
G2774	Chongqing, China	Winter-sowing
G2775	Chongqing, China	Winter-sowing
G2777	Chongqing, China	Winter-sowing
G2778	Chongqing, China	Winter-sowing
G2779	Chongqing, China	Winter-sowing
G2780	Chongqing, China	Winter-sowing
G2781	Chongqing, China	Winter-sowing
G2782	Sichuan, China	Winter-sowing
G2783	Chongqing, China	Winter-sowing
G2784	Chongqing, China	Winter-sowing
G2785	Chongqing, China	Winter-sowing
G2786	Chongqing, China	Winter-sowing
G2787	Chongqing, China	Winter-sowing
G2788	Chongqing, China	Winter-sowing
G2789	Chongqing, China	Winter-sowing
G2790	Chongqing, China	Winter-sowing
G2791	Chongqing, China	Winter-sowing
G2792	Chongqing, China	Winter-sowing
G2793	Chongqing, China	Winter-sowing
G2794	Chongqing, China	Winter-sowing
G2795	Chongqing, China	Winter-sowing
[truncated: 361 more rows]
