# Supplementary material for: Large-Scale Heat-Tolerance Screening and Genetic Diversity of Pea (Pisum sativum L.) Germplasms
Source: Plants (Basel). 2022 Sep 21;11(19):2473. doi: 10.3390/plants11192473 (PMC9573610; doi:10.3390/plants11192473)
Supplement: Supplementary file 1 [file plants-11-02473-s001.zip › plants-1887571-supplementary/Supplementary Material/Table S10.xlsx]

## Sheet: Table S10
Table S10 432 pea accessions in genetic subpopulations classified by the structure analysis using heat-tolerance-related SNaPshot markers.
Heat tolerance type	Subpop. C			Subpop. D		Sowing type	Subpop. C			Subpop. D
	Numbers	Percentage(%)		Numbers	Percentage(%)		Numbers	Percentage(%)		Numbers	Percentage(%)
Heat tolerance	72	38.9		185	74.9	Spring sowing	126	68.1		120	48.6
Heat sensitive	113	61.1		62	25.1	Winter sowing	59	31.9		127	51.4
Total	185	100		247	100	Total	185	100		247	100
