# Supplementary material for: Large-Scale Heat-Tolerance Screening and Genetic Diversity of Pea (Pisum sativum L.) Germplasms
Source: Plants (Basel). 2022 Sep 21;11(19):2473. doi: 10.3390/plants11192473 (PMC9573610; doi:10.3390/plants11192473)
Supplement: Supplementary file 1 [file plants-11-02473-s001.zip › plants-1887571-supplementary/Supplementary Material/Table S2.xlsx]

## Sheet: Table S2
Table S2 Meteorological indices compared in the three heat-tolerance screenings in different sowing stages.
Sowing stage	Growth period	Max. temp. (℃)	Min. temp. (℃)	Avg. temp. (℃)	Thermal unit accumulation
2017NS	Vegetative	5.7‒29.2	-2.9‒18.4	2.0‒22.1	1683.4
	Reproductive	17.6‒37.0	7.3‒26.6	14.2‒27.0
2017LS1	Vegetative	7.7‒32.0	2.6‒18.4	6.5‒22.1	1847
	Reproductive	21.7‒37.0	13.1‒26.6	16.7‒30.6
2017LS2	Vegetative	12.6‒36.0	3.9‒22.8	8.8‒22.2	1963.6
	Reproductive	22.3‒37.0	13.1‒26.6	16.7‒30.6
2018NS	Vegetative	6.0‒29.7	-5.1‒17.3	1.3‒22.9	1609.9
	Reproductive	14.9‒37.7	6.6‒24.3	9.8‒30.3
2018LS1	Vegetative	6.0‒29.7	-2.6‒17.6	2.5‒22.9	1777.6
	Reproductive	19.0‒37.7	9.2‒24.3	15.4‒30.3
2018LS2	Vegetative	6.0‒31.1	-1.9‒21.5	2.9‒25.6	1902.1
	Reproductive	19.0‒37.0	13.8‒24.3	21.2‒30.3
2019NS	Vegetative	11.8‒28.6	0‒16.8	5.3‒22.6	1824.2
	Reproductive	15.3‒39.0	4.7‒28.6	7.7‒32.8
2019LS1	Vegetative	11.8‒28.6	2.3‒20.5	6.3‒22.9	1977.6
	Reproductive	22.0‒39.0	10.0‒28.6	16.0‒32.8
2019LS2	Vegetative	12.4‒33.0	2.4‒21.2	6.3‒25.9	2056.7
	Reproductive	27.1‒39.0	17.1‒28.6	20.5‒32.8
