# Supplementary material for: Large-Scale Heat-Tolerance Screening and Genetic Diversity of Pea (Pisum sativum L.) Germplasms
Source: Plants (Basel). 2022 Sep 21;11(19):2473. doi: 10.3390/plants11192473 (PMC9573610; doi:10.3390/plants11192473)
Supplement: Supplementary file 1 [file plants-11-02473-s001.zip › plants-1887571-supplementary/Supplementary Material/Table S3.xlsx]

## Sheet: Table S3
Table S3 Information of two sets of SNP loci used in the SNaPshot analysis.
Number of loci	Loci name	Sequence	LG	Position (cM)	Predicted SNP position	Predicted SNP effect	Predicted protein functions
I-01	PsCam036172_21320_1822	TTTTGCTTGTCCAATATTGTATTGTGAGTGCTGGTTTTGAACCTGAAATTTTTTGTGGTG[A/G]TCAACGATTCAGAAACATGAATTATTATTTTGTCTTTAACTTGTATGTTTGTCTTAGGAT	1	0.8	genic; non-protein-coding sequence	_	UDP-glucuronosyltransferase
I-02	PsCam035943_21097_618	CTTTTCATCAAACGAGTTCATCGAATCCAAGCTTGTGATTCTCTACGCAAAATGCGGCCT[T/C]GCGGATATCGCGGTTCATCTCTTTCGTAACGTTGTTCAAAACCAGAATCTCTTCTCTTGG	1	11	protein-coding sequence	synonymous substitution	Pentatricopeptide repeat-containing protein
I-03	PsCam057738_38296_1700	CACCGAGATGGAACGTTGAAGCAAAAGGTTGCAGAGAATCCCGAGAGGTATAGATGTAAA[A/G]TCGCTAGTGTATGAGTTCGCGATGAAATTATCTGACTTGCCGTTTTTCTTTGAAATTTAA	1	24.1	genic; non-protein-coding sequence	_	Cytosolic purine 5'-nucleotidase
I-04	PsCam037986_23038_1304	TATATCTTAGAACCAATCATCAGCAATGTTGTTTGAATATCCTTAACTTTAGATTTCTGC[T/C]GTCGTTTGTCCTTATTTTGAATCTGTTGTTGCAGGCTCCAATGGTGGCCTCATGTGAAAG	1	40.5	genic; non-protein-coding sequence	_	HVA22-like protein a
I-05	PsCam043062_27092_1991	CTTAGTTTCTAATTCATCCACATGATGATTTTTGTTAGACAATTTTTGTTTGAGATTCTC[T/C]TTATTAAGAAAATGCTTAGTCTTAAACATGGATCTTCATGGCTATTGTTATTTTGTGAAC	1	64.8	genic; non-protein-coding sequence	_	60S ribosomal protein L13
I-06	PsCam049876_32490_1287	AAGCACATTCAAAATTTATTTCTCAAACATCTCAAGGCAATTAGGATCAAATTCAGGCAC[T/G]GAAGTACCGAAACAAACCTGAACTGCAGCTCTATAGAAGAGTTCCTCTCCCACTGAACTT	1	85.4	genic; non-protein-coding sequence	_
I-07	PsCam051455_33948_107	TGTACAATCATTATAAATATAGCTATTGTGAAGAGATGTTATGCGGAAGAAAAGAAAAAC[T/G]AAGCTATGATTTTATTCTACAACCTCTTTCTTGCTCAAACAAATAGAACTAGAGCAAGAT	2	11.3	genic; non-protein-coding sequence	_	MTD1
I-08	PsCam045637_29281_840	GGACAAGAAATCAGTTTTGATGATTTATCTCTTGAAGAGAAGAAACAATTTCAAAGAGCT[A/G]TTGCTTGTGGGGAATTAAGCAAGATGATCACACCATGGGATCCATGGTGGTCAAAGCATT	2	26.8	protein-coding sequence	synonymous substitution	Kinase-like protein
I-09	PsCam025478_14590_1802	AGTTAGACTTTGGCTAATTGGCATTGCTTCTGTCTTTTTTCTGTTTCAGTTTCCAATTGC[A/G]CTTTTGGTATTCGGCTTTGAAGCAGTAAAGTTGTACAAGGATCACAGAAAGAGGAAGGGC	2	43.6	protein-coding sequence	synonymous substitution
I-10	PsCam041441_25895_460	ACGTCAAGGCAGCGAGAGATATGGTGTCATCCGAAAGCCGAAACTCTACGAGAGGTGAAA[T/C]TTCGTTGAAGTAAACTTCTACCTTAATCAAAAATTGAGGAAGAAATATTTTTTGAGATGT	2	51.8	genic; non-protein-coding sequence	_	cyanate hydratase
I-11	PsCam050369_32956_339	AACTTTCAGGGCGAGGTGATTCATAACTGGAACTTTCAGAGGTAGGTGATTCATACAAAC[T/C]GGCACTTTCAGAGCTTTCAAAATCAGGAACTTCGCCATCAAAGGAAGTATCAGGAGCATC	2	65.5	genic; non-protein-coding sequence	_
I-12	PsCam040267_25050_210	CATCATGTGCTCAACTTTGGTCACATTTTCCACGTTTCTCAGGTGCTAAGAAGTTCAAAA[T/C]CAAATAGTCTTCCCTCCATCTCCTCTTCCGCGCCGAAGGTCGCCTCTGGCGGCGGCGGAC	2	84	genic; non-protein-coding sequence	_
I-13	PsCam000362_321_595	CGTATTTTGGTAACACACCACCAAATCAGAGAGTCTCGATGCTGAGATTCCGGAATCAAC[A/G]CACGCTGTTTGTAGATCTTTGCATAAGAAACGTCGAGGATTTAACTCGAAATAATCGAAT	2	101.8	protein-coding sequence	synonymous substitution	Defects in morphology protein-like protein
I-14	PsCam034276_19685_1661	AAATCCACATTAGGTCTCTCTACTTTCATGTCCATATCCAAATCAGAACCCCTCCCCTCA[T/C]ACACATTGTCCTTATTCAACCAAGATCTTTCATCCAAACCTTCATACTGGCAAGAAACAT	3	7	protein-coding sequence	synonymous substitution	flowering locus d
I-15	PsCam000088_75_1456	GAGGAATTATGGAGAGACAATGAGACATGGAGAAAGACAGCTACAAAACAAAAAACAAAA[A/G]TGCAATTGAACTTCACTATGATACTGTTTTTGTTTCTTACATGGTTGTCTGTTTTTGTGT	3	38.3	genic; non-protein-coding sequence	_	PRLI-interacting factor G
I-16	PsCam037526_22605_590	TTCTTCTTCTTCAAGCTGCTTAAGCCAAAGAATGGCATGAACCCTCTGTCTCATAATCCT[A/G]TAATCCTTAGCAAGCTTCTCAACAGTATAAACCTCAGGATCCTTTTTGTGCAAGCGATAC	3	43	protein-coding sequence	synonymous substitution	Mucin-like protein
I-17	PsCam055871_36784_1179	GCTTCCAGAATAGCTTGATTAGCGGTGAAGTGAGCGAATTTGAGATAAGGAGAAGACTCG[T/G]AAAAGTGCATGTGAAGTGCATCAGACAAAGATGAATCCAGAGTTTCATCAGGGGAAACTC	3	65.4	genic; non-protein-coding sequence	_	putative gibberellin signaling DELLA protein LA
I-18	PsCam043018_27052_1394	AGCCACTAATTGACAATTAGACATAGTTGTATATGTATATATGTTAGTGAGGACAATAAG[A/G]AAAGAAAATCAGATTGTATATACATTAAGCGTGGTGAAGAAATATATGTGAAAAAGCCTT	3	101.2	genic; non-protein-coding sequence	_	Proliferation-associated protein
I-19	PsCam040468_25210_90	CTAATTTAATCAACTTTCATTCAAAAGCAAAACACCTTGCAGCATAGCACAACTGCAAGA[A/C]GAGCACAATGGCACTATATACATAAGAGAGGTTTTAATCACCCTAAACAACCAAAAAAGA	3	133.5	genic; non-protein-coding sequence	_	putative His-Asp phosphotransfer protein
I-20	PsCam036980_22091_68	AGAATGCAATCTGACGAAAGCCATGAGGCACGAAGTTTATACCATCATCCACTAAAAACA[T/C]GCCACGTAATCATGCCAAAACTCCGTCCAGGTTCAATAAACCGCCACAATAGAGAAACCT	4	2.7	genic; non-protein-coding sequence	_	putative adenosine 5'-phosphosulphate reductase
I-21	PsCam004622_3470_1686	CATGGATCCTCTGGAGTCTTTCTTCGCGTCCTGACTTTTTAACGAGTGAAATAGTTGGAC[A/G]GTTGCAGAAGCCTTATGAGTGTTGGCCAATTTTGCCAAAGGCCGAGACGGAATCGGCGGT	4	17.8	protein-coding sequence	synonymous substitution	Protein CHUP1
I-22	PsCam035376_20564_2643	CTGATACACCTTACCCTCCGCAAAAGTCAAACAAAGATGCTTCCCAGAAAGAAAATGTTA[A/G]TGAATATGCAAAACATGACATCATAAGTGGTGAAAGCAACAGTGTGGTGTCACTGAAACA	4	32.8	protein-coding sequence	synonymous substitution	G patch domain-containing protein
I-23	PsCam044939_28681_1017	CATGTCATAGGGGCCTAGACCGTAACCCATCATATGCATTGGACCAGCAGCAGCATATGG[T/G]GCCATAAATCCATCCATACCAGGTTGGATACCATTCCAGTATGGGTTATAACCAGGAGGT	4	44.4	protein-coding sequence	synonymous substitution	Retinoblastoma-binding protein
I-24	PsCam005290_4012_1343	ACAGAAAGTCAAGATCGCAGAAAAGATATTCCCGATGATAACTGAGACGACGAGGACACC[A/G]ACCCATTTGACCCTCTCAACGAAATTATCAAAAAATTCCAGTAAAGAGAATTGATTTGCC	4	61.4	protein-coding sequence	synonymous substitution	RING-H2 finger protein ATL4M
I-25	PsCam026873_15607_1235	TTGAGAACACTTGCAATTTCAACAATCACATGATAATCTCTGGAAACATTCTTAAGAGCT[A/G]CATTTGCCAACACAGCATAACAATCTGAAGGTTCCAATATCCACCTATACATTGCTTTCT	4	78.15	protein-coding sequence	synonymous substitution	Annexin
I-26	PsCam042409_26473_1566	TTTAATCTTATATATACATACATGAAGGAAAAAAAATATAGAATCAAAAAATTGTACCAT[T/C]AGAAGAAGCAGATAAGGTTGGAATTTGTGAGCTTGGAAACCAAGCAAAGAATTATCCTAA	4	90.5	genic; non-protein-coding sequence	_	Calcium-transporting ATPase
I-27	PsCam043345_27360_370	CACAGCGCAACGACCGTGGGACCCACCTCTCGTTCAAGAGGGTCGGGTTCGGTCCTTCTG[T/C]ACGGGTCGGAAGTTTCGCAATCTTTTCAAATATCCGCTTCATCGTGTCTTCGTTTCACCG	4	111.9	protein-coding sequence	synonymous substitution
I-28	PsCam006884_5125_2126	GGAATCATGACAGGTTCGATGGAACCGTATTTGGAAAAACTGAGACACTATGCAGGTGTG[A/G]TACCTTTGTTGACCGCTGATTACGGAGCCTCTGAAGGATGGATAGCTGCAAATGTGAATC	5	7.4	protein-coding sequence	synonymous substitution	GH3 family protein
I-29	PsCam057416_38023_271	AAAAAAATAACAGACTCAAACTCTATCCAATGGGATATTAAAGCAATACGCAACCAAAGA[T/C]GGAAGCAGGCACAAACGACCAGCATTTTTGGAAAGTGCACTCTTGTGGCAAATGATTGCG	5	26.8	genic; non-protein-coding sequence	_
I-30	PsCam004972_3765_1941	ATTTCCTTATTTATGTGTCAAAAGATCGATCGCGCAAAATAAAATAAAATACAAATCTCC[A/G]CCGATACAATGTATTTTCTTTTCCACAAACAAAACAAAACAAAAGTTACCATTTTCTTCT	5	42.9	genic; non-protein-coding sequence	_	Mitochondrial inner membrane magnesium transporter mrs2
I-31	PsCam049238_31877_3224	AATCATCAACAAAAATACATAGCGAGACTTCTCTATACTCTTTTATGATTTTCGAATATG[A/G]ACCATAACTACAAAATAAACCACAAGTGGCAATGCAGTAATGCATAAATACCTGTTTGAC	5	60.3	genic; non-protein-coding sequence	_	Nuclear cap-binding protein subunit
I-32	PsCam049156_31799_1877	TTTTGGAGCCAAGGATGCTCTGCAAGACAAGTAAAGGAAAACATCATGAAGTCAGTGAAT[T/C]TATTCTGATAAATCCTTAACATAAACAGCATAAATGATTTCTAATCATTATTTATTTCAG	5	77	genic; non-protein-coding sequence	_	Calcium and calcium/calmodulin-dependent serine/threonine-protein kinase
I-33	PsCam054451_35939_483	AGCATGGCCATCCCCAAAAAGGGAACGAGAGCTGAGAGCAGAACGGCCGATAATTAGTGA[T/C]GCGGACACTAAAACATTATCAAAATTCATGAAGTGTTCATATTAAGAAATAAAAATCATA	5	108.7	genic; non-protein-coding sequence	_
I-34	PsCam034709_20077_714	GTGTTTGAAGTTCCGATTGAAAAGTTGGAAATCGAATTCAGAAAGCCTGTAGATCAGTTA[A/G]AGAAGGAAACAATATCGGAGTCAGAGAAGCCTTTTGTGAACGAACTGACAATGAAAAACG	6	2.3	protein-coding sequence	synonymous substitution	Elongation factor 1-alpha
I-35	PsCam055500_36558_381	TTTGTTTTCCACGAAAGAACTAAACACATTAAAGTGGATTGTCATTTCATAAGAGACCAT[A/G]TTTAATCAGGTGTCATCACTATGACTCATGTTTCAACTCATCAGCAATAGGCTGACATCT	6	13.2	genic; non-protein-coding sequence	_	Stomatin-like protein
I-36	PsCam033926_19423_1600	GGTTTATAGTCGTCCAAAAACTAAGGTAGCGGTAGTACCGTCAGAAATAGAGCAGAAGAG[T/C]GGTGAAAGTGATGGTGAATATATTAAGCGGCTGAAAGCTTTTGTTGAGAATCAGCACTCT	6	32.7	protein-coding sequence	synonymous substitution	golgin candidate 6
I-37	PsCam051338_33847_320	ACAAGCACAGGAAAGGTTACTAATCATACCTATTTCTAAGTGTGGCATAGTTAGAATGCA[A/G]AAAGAGTAGTACGATCAAAAGCAGCAAGACATCAGAACAAATTGTTAAGAATGGTAAATC	6	40.2	protein-coding sequence	_	Reticulon-like protein B16
I-38	PsCam037094_22201_1066	GGAACATTTTGTCTGTCTAGGACCTTTGTAGCACCGACACGTCTGAATTTTTTTTTGGAA[T/C]GATTGGATTGAATGACTTAATCAGAGTATGAGGATCATTCCTGTAGTACCTTTTTTCAAC	6	63.2	genic; non-protein-coding sequence	_	DNA replication protein-related
I-39	PsCam004372_3289_2443	TGAAGGAGTTGGACAATTATTCGTTGGTGTCGAATACGAGGGAATGACTTGAGGAGCTTT[A/G]CAGTAAACCTCATTAGAAACTCCATTTTCAAGACAAATCTTGTTTTGACCCAATCTGCAA	6	90.3	protein-coding sequence	synonymous substitution	serine-threonine protein kinase
I-40	PsCam014062_9583_426	ATGTAAAGACTATGGAAGAGCTTACCTGATCAATTTTACTTCGAAAAATACGTTTCAAGA[T/G]CCTGTTAAAGTGTTTGTTTTGGTGAATCTTCCCAATTTCGTCGTGCAGTTTTTCTAGCAA	6	97.1	protein-coding sequence	synonymous substitution	Metacaspase-1
I-41	PsCam010804_7280_996	AACTCCTTCCTAAGTTCTGAGAAAGTTTAAGTTATGAAAAATATAATGTTTAAGGCCTTA[A/G]TGATGACAATTACCCAATAATAAGATAAGTTGAATGCATATGATGCAGGTACTCTGACGG	7	7.3	genic; non-protein-coding sequence	_	Carbon catabolite repressor protein-like protein
I-42	PsCam040802_25456_306	ATCTGTAAATTCAGCAACACACATTGTTGGAGGCAAGGTTGGTTGGAATTTGCCTAGTTA[T/C]TATAGTTTCTTTGAGGATTGGTCAAAGAACCAAACCTTCATTGTTGGCGATCAACTTCGT	7	15.9	protein-coding sequence	synonymous substitution	blue Cu protein
I-43	PsCam001376_1148_333	TGTTGTCACTATCAAAGACAAATTTGATGATAGTGAGATAGGAAAGGAATAAAACACAGT[A/G]TTTAGATCATAGATAATATTTGTACACTTAAAGTTTTAACATTTGTGACACCTAGTTCAA	7	34	genic; non-protein-coding sequence	_	Cytochrome P450
I-44	PsCam000349_309_200	CAAATGACCCATTCAATCATTTTCTGTTGGCCATGTTGCCTAAGCCTTGTTTGGCAGTGT[T/C]GGGATACTTTGTTCATTCCAGAAAAAGTTTTGAGGATCAACTTGAGTCTTAACCTTATTT	7	46	genic; non-protein-coding sequence	_	Reticuline oxidase
I-45	PsCam037467_22549_557	TCTAAAATACATTCCTGATGGAAACTACATAAAGGTTGGAAGCGTCGCCACAATCAACAA[A/G]CCAGACTTGTTGCCAACACTCTCCACATTGCGTTACTTTACCAACACGTTATCTAAAAAA	7	58.1	protein-coding sequence	synonymous substitution	Receptor-like protein kinase
I-46	PsCam024028_13660_713	CCTGTTCTTCACATTGAATCCCTTGGTCATGCCCTTCATGCTTTTATAAACGGGAAACTC[A/G]CAGGTATCTTTCTTTACTTCAATGAAGAATCTCATGAATCATGTAATGATATATCGATAT	7	95.7	genic; non-protein-coding sequence	_	Beta-galactosidase
II-01	PsCam054965_36218_1447	ACCAACCACTGATATCCTAACAGCACTTTCCGAGGACAATCAAAGACTAAGAAGAAAGAA[T/C]CTAATGCTATTATCAGAACTCACTCACATGAAGAATCTCTACAATGACATCATATATTTC	1	14.7	protein-coding sequence	non-synonymous substitution	heat shock transcription factor (HSFA)
II-02	PsCam040389_25143_344	TTATGCGATTTAGATGCTGAATCTTTAGGAACAATAACAGTGAGAACACCATTTTCAACA[T/C]GTGCTTTAATCTGATCCAATTTCACATTCTCAGGCAATTCAATCATCCTTGACAAACCCT	1	30.9	protein-coding sequence	non-synonymous substitution	heat shock protein (hsp17.9)
II-03	PsCam046167_29682_1689	CCTCCAGAAACCGAAAAAACCAACGCCAACGGCAACAACTCTCCTTCAAACTCCGACGAC[A/G]TCAACGGAGTCGGATCCACCTCCACAGTCCGATCAACCTCTTCCTCCAATTCAAAAAACC	1	80.3	genic; non-protein-coding sequence	_	heat shock transcription factor (HSFA)
II-04	PsCam045549_29207_370	ATTTGAGGTAGTGAATGATCATAGTACCAATCATGTAGTTTCATGGAGCAGAGGTGGCAC[T/C]AGCTTTGTGATTTGGGATCTACATGCTTTCTCCAATGATCTCCTTCCCAGATACTTCAAA	2	34.3	protein-coding sequence	non-synonymous substitution	heat shock transcription factor (HSFA)
II-05	PsCam020968_11722_484	TTTGAATCCGATTATATCATGGAGTTGTAATGGTGCTAGCTTCGTTGTGTGGGACCCTTT[A/G]GAGTTTGCTAGAATCATTTTGCCTCGACATTTCAAACACAACAATTTCTCCAGTTTTGTT	2	44.1	protein-coding sequence	non-synonymous substitution	heat shock transcription factor (HSFA)
II-06	PsCam050106_32711_1241	TGGAAGCTAGGTTGTTGATTACTGAGAAGAAACATCAACAGATGATGGCTTTTCTTGCAA[A/G]AGCACTCAGTAATCAATCTTTTATTCAGCAATTGGCAAACAACAAAGAGTTGAAAGGTGT	3	24.5	protein-coding sequence	non-synonymous substitution	heat shock transcription factor (HSFA)
II-07	PsCam039017_24003_766	CGTAGGAAATCGATTATCCCATATGGGTGTGGAAGGAACAAGTCTCTTTTTGGGTTGAGG[T/C]TGGTGCGGTTTGTTGCTTGAACTTGAGACATGGTCCAGTTTTTCTCTTGCGTCGCCTGTC	3	51.7	protein-coding sequence	non-synonymous substitution	HS21C_PEA RecName: Full=Small heat shock protein, chloroplastic; Flags: Precursor
II-08	PsCam049061_31705_537	GAATAGGATACCAATTACCTTCTGTTTCTCATTGATGTCAATGTGATCATATTTGGGATC[A/G]TTAGACATTGCAACTTCTCTGTAACTATTGATACAATAGACAAGCTGCTCAATTACTGCA	3	131.1	protein-coding sequence	non-synonymous substitution	heat shock protein hsp70
II-09	PsCam038211_23256_428	AACAGAATTTTCACTCAATAATTTCTCTGACATAACATGATAAGCAGAAGAAACATCTTG[A/C]GCACTTTGTCTAGAATCACCGCAAGCCCTCATTTCATGTAAAGAGCTAACGAATCCATTC	4	14.4	protein-coding sequence	non-synonymous substitution	heat shock transcription factor (HSFA)
II-10	PsCam027754_16321_1079	ATCCACATGCGCAGACCATATTTTAGCCATTATGTGCCTAATACTCATAGCCAACGGGCG[A/G]CAACTTCTGGTGTTAGTGTTGCTGCTGCTCCATTAACAGAATCAGAGCGGTGGAATTTTA	4	36.5	genic; non-protein-coding sequence	_	heat shock transcription factor (HSFA)
II-11	PsCam001594_1320_450	AACGTTGATGTTTATCGTCACTCCTTCCCTCGCACTCGCCGCGATGATCTTCTTCTCTCA[A/G]GTAGTTCTTATCGCTCTCTTTTGTTATGTTGATTTGATTCACTAGTATATAATATAAATT	4	75.1	genic; non-protein-coding sequence	_	heat shock protein
II-12	PsCam059391_39582_1896	GGGGAAATATGTGTGGAAAGCGTTTAAATTTTGGTGTTTCTAACTCTTATAATATATGTG[T/C]CGTTTTGTTGTAGTAACAGGTTGAAACATTGGTTTCTCATGTTTGTGATCTCTTTGATAT	5	43.6	genic; non-protein-coding sequence	_	heat shock transcription factor (HSFA)
II-13	PsCam039062_24044_1315	TTAATTTGAATTAGATATGGGAAGGGACCTTAAGATATAAAATAATTTGTCCCTATTCAA[T/G]ACTATTACAATTCAACCACATATAAAATTCAATGTTAGTAGGCGACAGACATGTCTTAGA	5	49.6	genic; non-protein-coding sequence	_	heat shock transcription factor (HSFA)
II-14	PsCam013828_9409_206	AAACAATCGTGCAGAGATCATTCATAATGATCAAGGAAACAGAACTACACCTTCTTTTGT[T/C]GCTTTTACTGATTCTCAAAGATTGATTGGCGATGCTGCAAAAAATCAGGCTGCTTCAAAC	5	92.2	protein-coding sequence	non-synonymous substitution	heat shock protein hsp70
II-15	PsCam057184_37831_137	TTTAGTGATTCTGTTATTCAAAATGATTTGAATTTGTGGCCATTCAAAGTCATTTCTGGT[A/G]TCCATGACAAACCCATGATTGTTGTTCAATACAAGGGTGAAGAGAAACACTTTTGTGCTG	5	92.3	protein-coding sequence	non-synonymous substitution	heat shock protein hsp70
II-16	PsCam036720_21847_1549	AGAGAAAGTGAGAGAAAAATAAAGAAAGGAAGGAACGAGAAGGTACTGCGTTAGTTACGT[T/C]TAATTGTCGAGAAAGTTCCGTGAGAATGAGGATTTTCAGTTTGATTAATGATGATAGAAT	6	49.6	genic; non-protein-coding sequence	_	heat shock transcription factor (HSFA)
II-17	PsCam028698_16999_180	AACAATGAAACTCCTATTTGTAGAACTCCATGAAATAATGGCATTAGTTGTAGGATCATT[T/G]ACCATCATATAAATCTTACACA	6	87.4	protein-coding sequence	non-synonymous substitution	heat shock transcription factor (HSFA)
II-18	PsCam045359_29043_269	GAAGGATAGAGAGAGCATGGCACGAGCCTCTCTAATTGTTCTCGCCATTATTTCAATAGG[T/C]AAGTTTTTCGCTGCTTATTATTAGATCTTATGGTTTAATGCCGAAAATGTAACCGATTGA	7	13.9	genic; non-protein-coding sequence	_	heat shock protein hsp70
II-19	PsCam035563_20741_363	TTGCTTTCCCCATATTCCACCAAAATCTTCCGTGACCACTAGGTTTTCCTTCATTTTTTC[T/G]GCTATTATTATCCTTTCTTTCTGATTGTACTTCCTGTGCTTCTGCCGCACCAGGATCCTC	7	34.9	protein-coding sequence	non-synonymous substitution	heat shock transcription factor (HSFA)
II-20	PsCam042861_26901_2929	ATAGGTATTCAACTGCCTGACAAAGCTGGAGAAGTTATTGTGCTTAAAATACTTAGGCAA[A/G]ATATATTTGGAGAAATCGGTGGCATTCAAAACGACAAAGGTGTTATTGTTTTTTCCCCAC	7	69.4	protein-coding sequence	non-synonymous substitution	heat shock transcription factor (HSFA)
