# Supplementary material for: Large-Scale Heat-Tolerance Screening and Genetic Diversity of Pea (Pisum sativum L.) Germplasms
Source: Plants (Basel). 2022 Sep 21;11(19):2473. doi: 10.3390/plants11192473 (PMC9573610; doi:10.3390/plants11192473)
Supplement: Supplementary file 1 [file plants-11-02473-s001.zip › plants-1887571-supplementary/Supplementary Material/Table S4.xlsx]

## Sheet: Table S4
Table S4 Information of two sets of peripheral primers and SNP single-base extension primers used in the SNaPshot analysis.
Number of marker	Marker name	Peripheral primer name	Peripheral primer sequence	SNP single base extension primer name	SNP single base extension primer sequence
I-01	PsCam036172_21320_1822	I-01-F	TCCTAAACACAGCACTCAACAC	I-01-SNP-F	TTTTTTTTTTACCTGAAATTTTTTGTGGTG
		I-01-R	ACCCCACCAGATTGAGATGA
I-02	PsCam035943_21097_618	I-02-F	CCCCAATCCCCTCCAAAACA	I-02-SNP-F	TTTTTTTTTTTTTTTTTTTACGCAAAATGCGGCCT
		I-02-R	GAGAGTCCCATTCGGGCTTG
I-03	PsCam057738_38296_1700	I-03-F	GCCGAAGCCTACTTGTTTGC	I-03-SNP-F	TTTTTTTTTTTTTTTTTTTCCCGAGAGGTATAGATGTAAA
		I-03-R	GCATTTCAAGCATGGGGACT
I-04	PsCam037986_23038_1304	I-04-F	TGAGGTTGACGACTGCCTTT	I-04-SNP-F	TTTTTTTTTTTTTTTTTTTTTTTTTTTTTATATCCTTAACTTTAGATTTCTGC
		I-04-R	GCGCAGCACCAAAATAAGGTA
I-05	PsCam043062_27092_1991	I-05-F	CCGAGGCAGAGAAGGAAGAC	I-05-SNP-R	TTTTTTTTTTTTTTTTTTTTTTTTTTTTTTTTTTAAGACTAAGCATTTTCTTAATAA
		I-05-R	TGTGCCCTTCATAACCACTGAT
I-06	PsCam049876_32490_1287	I-06-F	ACGCCATTCCTCGAACATCT	I-06-SNP-F	TTTTTTTTTTTTTTTTTTTTTTTTTTTTTTTTTTTTTTTTATTAGGATCAAATTCAGGCAC
		I-06-R	GGCATGTCTCCTTTGCAGGT
I-07	PsCam051455_33948_107	I-07-F	GGTTCTGCATTTCCAAATCAACT	I-07-SNP-R	TTTTTTTTTTTTTTTTTTTTTTTTTTTTTTTTTTTTTTTTAGGTTGTAGAATAAAATCATAGCTT
		I-07-R	TCACTTCCACCTCTTTATCCGC
I-08	PsCam045637_29281_840	I-08-F	TGGTTGGGTGAGGCTGATTT	I-08-SNP-F	TTTTTTTTTTTTTTTTTTTTTTTTTTAGAAGAAACAATTTCAAAGAGCT
		I-08-R	CCGTTGTAGAGGCGAAGAGT
I-09	PsCam025478_14590_1802	I-09-F	TGGTATTGGGTGCTCTTCGG	I-09-SNP-F	TTTTTTTTTTCTGTTTCAGTTTCCAATTGC
		I-09-R	ATAAATCCGCCTCCCGAACC
I-10	PsCam041441_25895_460	I-10-F	GGTTGTATTTCACTCTCCCGTT	I-10-SNP-F	TTTTTTTTTTTTTTTTCGAAACTCTACGAGAGGTGAAA
		I-10-R	ATAGAGGGGTTGTGGGTCAAG
I-11	PsCam050369_32956_339	I-11-F	TTGGATTCTTTACTGGGAGCTG	I-11-SNP-F	TTTTTTTTTTTTTTTTTTTTTCAGAGGTAGGTGATTCATACAAAC
		I-11-R	TGGGTTGGTGGCAGAATAGG
I-12	PsCam040267_25050_210	I-12-F	GAAACAGGGAGGTGTGGGAG	I-12-SNP-F	TTTTTTTTTTTTTTTTTTTTTTTTTTTTTTTTCAGGTGCTAAGAAGTTCAAAA
		I-12-R	TGGATTGACGTGGTTGTTTGG
I-13	PsCam000362_321_595	I-13-F	TTATCGCTAGCAGGGGACAAC	I-13-SNP-F	TTTTTTTTTTTTTTTTTTTTTCTGAGATTCCGGAATCAAC
		I-13-R	GATACCGAGATACAGTTCCTGC
I-14	PsCam034276_19685_1661	I-14-F	TCCTCAATTCCCTTCAGTGCC	I-14-SNP-F	TTTTTTTTTTTTTTTTTTTTTTTTTTTTTTTTTTTTTTTTTTTTCAGAACCCCTCCCCTCA
		I-14-R	TGGTAATGGAGGAGGCGAGA
I-15	PsCam000088_75_1456	I-15-F	GTCTGAAACCGACACCGACA	I-15-SNP-R	TTTTTTTTTTTTTTTTTTTTTTTTTTTTTTTTTTTTTTTTAGTATCATAGTGAAGTTCAATTGCA
		I-15-R	CTGTCCAAGGAACAGCCTCA
I-16	PsCam037526_22605_590	I-16-F	ACTCAGGGAAAGTGTCGAGC	I-16-SNP-F	TTTTTTTTTTTTTTTTTTTTTTTTTTTTTTTTTTTGAACCCTCTGTCTCATAATCCT
		I-16-R	TGGAAGAAACGAATGGCGGA
I-17	PsCam055871_36784_1179	I-17-F	GCCACTGCATCCCTTGTTTG	I-17-SNP-F	TTTTTTTTTTTGAGATAAGGAGAAGACTCG
		I-17-R	TCACAGGAAACTGGGGTTCG
I-18	PsCam043018_27052_1394	I-18-F	ATGGGATCAGCTTCGGCTTC	I-18-SNP-F	TTTTTTTTTTTTTTTTGTATATATGTTAGTGAGGACAATAAG
		I-18-R	ACAAAGAAGAAGGGCGGTGG
I-19	PsCam040468_25210_90	I-19-F	TGAACCAGTAACACAAAACTACCA	I-19-SNP-F	TTTTTTTTTTTTTTTAGCATAGCACAACTGCAAGA
		I-19-R	CTTTGGCAGCAGGAGTGAGA
I-20	PsCam036980_22091_68	I-20-F	GCCTGACGGAAGAACGGAA	I-20-SNP-F	TTTTTTTTTTTTTTTTTTTTTTTTTTTATACCATCATCCACTAAAAACA
		I-20-R	AAGAAACAGCGAGAGCCATGA
I-21	PsCam004622_3470_1686	I-21-F	GCTAACAGATGAGCCGAACG	I-21-SNP-F	TTTTTTTTTTTTTTTTTTTTTTTTTTTTTTTTTTTTTTTTTAACGAGTGAAATAGTTGGAC
		I-21-R	ACCAATCAATGCCTCCTGCC
I-22	PsCam035376_20564_2643	I-22-F	GAGCCGTTTGATTGCTGGTG	I-22-SNP-R	TTTTTTTTTTTTTTTTTTTTTTTTTTTTTTTTTTTGATGTCATGTTTTGCATATTCA
		I-22-R	ACTGATCCTGTGGCAAACCA
I-23	PsCam044939_28681_1017	I-23-F	GAGGCGGAGGAGGAATAGGA	I-23-SNP-F	TTTTTTTTTTTTTTTTTTTTTTACCAGCAGCAGCATATGG
		I-23-R	TTTCAGTGGAAACCCCCACA
I-24	PsCam005290_4012_1343	I-24-F	CCAACACAACACATTAGAAGCTCA	I-24-SNP-F	TTTTTTTTTTTTTTTTTTTTTTTTTTTTTTTTTTTTTTTTTTTTTTCTGAGACGACGAGGACACC
		I-24-R	TGCTGGTTGGTTGTTTGGTAG
I-25	PsCam026873_15607_1235	I-25-F	CACATTCACAAGCTCTTCAGGT	I-25-SNP-F	TTTTTTTCTCTGGAAACATTCTTAAGAGCT
		I-25-R	GGTGGGGAACCGATGAGAG
I-26	PsCam042409_26473_1566	I-26-F	CAACAACCACTTCCACAGATACA	I-26-SNP-R	TTTTTTTTTTTTTTTTTTTTTTTTTTTTTTTTTTTTTTTTCCAACCTTATCTGCTTCTTCT
		I-26-R	TTCCATCCAACTCACACATCTC
I-27	PsCam043345_27360_370	I-27-F	ACTTCGATCCGCTATGGACAC	I-27-SNP-F	TTTTTTTTTTTTTTTTTTCGGGTTCGGTCCTTCTG
		I-27-R	GTGCTTCGGGGCTATCATCG
I-28	PsCam006884_5125_2126	I-28-F	TCTTACCAGCAGAGTCACGG	I-28-SNP-F	TTTTTTTTTTTTTTTTTTACTGAGACACTATGCAGGTGTG
		I-28-R	TCTCAAGCTGCGAAAGAGGAA
I-29	PsCam057416_38023_271	I-29-F	AGCCTCTAGGTATCCAGGCA	I-29-SNP-F	TTTTTTTTTTTTTTTTTTTTTTTTTTAGCAATACGCAACCAAAGA
		I-29-R	AGAGCTTATCGGCTTACAGCAT
I-30	PsCam004972_3765_1941	I-30-F	AACGCCCGAAACTCAAATGG	I-30-SNP-F	TTTTTTTTTTTTTTTTTTTTTTTTTTCAAAATAAAATAAAATACAAATCTCC
		I-30-R	AGGTTGCCAGTGAAAGGAGA
I-31	PsCam049238_31877_3224	I-31-F	AGACAGCAGGTGTTCGTTGT	I-31-SNP-F	TTTTTTTTTTTTTTTTTTTTTTTTTTTTTTTATACTCTTTTATGATTTTCGAATATG
		I-31-R	GCCCCTCAACGTGTCTTTGT
I-32	PsCam049156_31799_1877	I-32-F	AAGCCTTGACTTGACGACATCT	I-32-SNP-F	TTTTTTTTTTTTTTTTTTTTTTTTTTTTTGAAAACATCATGAAGTCAGTGAAT
		I-32-R	TGAATGGTTGAAGGAGAAGGGT
I-33	PsCam054451_35939_483	I-33-F	ATATCAATCTCGGATAGCAGCAC	I-33-SNP-F	TTTTTTTTTTTTTTTTTTTTGAACGGCCGATAATTAGTGA
		I-33-R	CCGTTCCTTCACAGATGGGT
I-34	PsCam034709_20077_714	I-34-F	CCAGGCACAGCAAGAGTTGA	I-34-SNP-F	TTTTTTTTTTTTTCAGAAAGCCTGTAGATCAGTTA
		I-34-R	CAAACTCGATTTCAACGACGC
I-35	PsCam055500_36558_381	I-35-F	TCCATGCACATTTCCTACACCT	I-35-SNP-F	TTTTTTTTTTTTTTTTTTTTTGATTGTCATTTCATAAGAGACCAT
		I-35-R	CCCCCTTAAGTTGGAGAGTGA
I-36	PsCam033926_19423_1600	I-36-F	CTGTCAAAAGGCTGGAGGCA	I-36-SNP-F	TTTTTTTTTTTTTTTTTTTTTTTTTTTCGTCAGAAATAGAGCAGAAGAG
		I-36-R	ACAAAAGCGACAACCAAAAACGA
I-37	PsCam051338_33847_320	I-37-F	TGTTGGTGGTTGTCTGCTCA	I-37-SNP-F	TTTTTTTTTTTTTTTTTTTTTTTTTTTTTTTAGTGTGGCATAGTTAGAATGCA
		I-37-R	GTTTCGTTCGCTGCCATTGT
I-38	PsCam037094_22201_1066	I-38-F	AGCGAAGAGGATGACATGAGTA	I-38-SNP-F	TTTTTTTTTTTTTTTTTTTTTTTTTTTTTTTTTTTTCGTCTGAATTTTTTTTTGGAA
		I-38-R	TGCTTCGTCTGTTTCGGGAG
I-39	PsCam004372_3289_2443	I-39-F	GCGCATTTACAGTTTGGGCT	I-39-SNP-F	TTTTTTTTTTTTTTTTTTTTTTTTTTTTTTTTTTTTTTTTTGGAATGACTTGAGGAGCTTT
		I-39-R	CGACCTCGAGATGGGAAACC
I-40	PsCam014062_9583_426	I-40-F	TGCGACGTAATTGCTCAAAGT	I-40-SNP-F	TTTTTTTTTTTTTTTTTTTTTTTTTTTTTTTTTCTTCGAAAAATACGTTTCAAGA
		I-40-R	AGGCTTTCGGAGGAAAACAGA
I-41	PsCam010804_7280_996	I-41-F	GGTGAACCCTTGGCAACTTC	I-41-SNP-R	TTTTTCTTATTATTGGGTAATTGTCATCA
		I-41-R	ATGGTCGCTTCCCACTTTCT
I-42	PsCam040802_25456_306	I-42-F	TGGCTGAGAAAGTGAACCTTAGT	I-42-SNP-F	TTTTTTTTTTTTTTTTTTTGGTTGGAATTTGCCTAGTTA
		I-42-R	TGGTGTGTGTCGGTGGAAA
I-43	PsCam001376_1148_333	I-43-F	ATAGACAACTAGAGATTGGTTTTTGAAG	I-43-SNP-F	TTTTTTTTTTTTTTTTGATAGGAAAGGAATAAAACACAGT
		I-43-R	GGTTAACAATGTCAATGTACACAATCA
I-44	PsCam000349_309_200	I-44-F	AGGGCCAGAAGAAGTAACAAAAG	I-44-SNP-F	TTTTTTTTTTTTTTTTTTTTTTTTTTAAGCCTTGTTTGGCAGTGT
		I-44-R	TTGGGAAGGATCAGAAGCTGG
I-45	PsCam037467_22549_557	I-45-F	CTGTGGAGGCACAAATGAGGT	I-45-SNP-R	TTTTTTTTTTTTTTTTTTTTTTTTTTTTTTTTCGTCGCCACAATCAACAA
		I-45-R	CACGCTCAACCTCTTCCCAT
I-46	PsCam024028_13660_713	I-46-F	ACACGACGGCAGATAAAAGTG	I-46-SNP-F	TTTTTTTTTTTTTTTTTTTTTTTTTTTTTTTTTTTTTTTGCTTTTATAAACGGGAAACTC
		I-46-F	GCGTTTCCGCTGTTTCCTAC
II-01	PsCam054965_36218_1447	II-01-F	GAACAATCACCTCAAATCCTCCA	II-01-SNP-F	TTTTTTCAATCAAAGACTAAGAAGAAAGAA
		II-01-R	ACCGATGAATCCAACTCAACAAG
II-02	PsCam040389_25143_344	II-02-F	TAACCGCCAAGATCAAGGGA	II-02-SNP-F	TTTTTTTTTTTTTTTTTTTTTTTAGTGAGAACACCATTTTCAACA
		II-02-R	GCTGAGAGAGGGACTGGAAA
II-03	PsCam046167_29682_1689	II-03-F	TCCTCACCGAAATCAAACGC	II-03-SNP-F	TTTTTTTTTTTTTTTTTCCTTCAAACTCCGACGAC
		II-03-R	AAAGACACCAACTCATCGCACT
II-04	PsCam045549_29207_370	II-04-F	AACAAGCATTGATTCTACCACCC	II-04-SNP-F	TTTTTTTTTTTTTTTTTTTTTTATGGAGCAGAGGTGGCAC
		II-04-R	ACAAACAACAAAAGCAAGCCG
II-05	PsCam020968_11722_484	II-05-F	GCCTATGCCTATGGAGTGTTTG	II-05-SNP-F	TTTTTTTTTTTTTTTTTTTTTTTTTTTCGTTGTGTGGGACCCTTT
		II-05-R	TTACATTTAGAGGGTGACAAAGCAA
II-06	PsCam050106_32711_1241	II-06-F	CAACGAGAAAGTGGTGGTGC	II-06-SNP-F	TTTTTTTTTTTTTTTTTTTTTTTTTTTTTTATGATGGCTTTTCTTGCAA
		II-06-R	AGCCTCCTCTTTCGCTTCAT
II-07	PsCam039017_24003_766	II-07-F	TCCTTCTTTAATCTCCCACGG	II-07-SNP-R	TTTTTTTTTTTTTTTTTTTTTTTTTTTTTTTTTTTAAGCAACAAACCGCACCA
		II-07-R	ATTGAAACCAACTCACTTCCCTT
II-08	PsCam049061_31705_537	II-08-F	AAGCCAGTTCTCAGCTTCTCC	II-08-SNP-F	TTTTTTTTTTTTTTTTTTTTTTTTTTTTTTTCAATGTGATCATATTTGGGATC
		II-08-R	TCGAGGAGCGCTACAAAGAA
II-09	PsCam038211_23256_428	II-09-F	TCCAACCAAACCACTAGCAGATC	II-09-SNP-R	TTTTTTTTTTTTTTTTTTTTTTTTTTTTTTTTTTTTCGGTGATTCTAGACAAAGTGC
		II-09-R	AGGCCTCAAGGTCGAGAACAG
II-10	PsCam027754_16321_1079	II-10-F	TGATCAGGGCTTTAGAAAGGTTG	II-10-SNP-R	TTTTTTTTTTTTTTTTTTTTTTTTTTTGCAACACTAACACCAGAAGTTG
		II-10-R	CACTCTTCTTGCTGCCTCTGAC
II-11	PsCam001594_1320_450	II-11-F	TCAAGCTCTTTTCTTCGCCC	II-11-SNP-R	TTTTTTTTTTTTTTTTTTTTTTTTTTTTTTTTTTTTTACAAAAGAGAGCGATAAGAACTAC
		II-11-R	CTGTCTCTCTCGCATCCCATC
II-12	PsCam059391_39582_1896	II-12-F	TGGAAACTTGGTGTGACAGTAAATC	II-12-SNP-R	TTTTTTTCAACCTGTTACTACAACAAAACG
		II-12-R	TCAACTATCAGAGATTCTTGTCCAA
II-13	PsCam039062_24044_1315	II-13-F	AGCCATTTGTTTTGTTTTCTTGAG	II-13-SNP-F	TTTTTTTTTTTATAAAATAATTTGTCCCTATTCAA
		II-13-R	TCATTGCAAAATTCCCATCTACTT
II-14	PsCam013828_9409_206	II-14-F	TGTGTAGCAGTTTGGCAGGG	II-14-SNP-F	TTTTTTAAACAGAACTACACCTTCTTTTGT
		II-14-R	AGGTTTGTCATCTTTGCCAGC
II-15	PsCam057184_37831_137	II-15-F	GCTTCTAACCCAACCAATACAGTC	II-15-SNP-F	TTTTTTTTTTTTTTTTTTTCCATTCAAAGTCATTTCTGGT
		II-15-R	ACTTCACGCATCTTTCTGAGGAC
II-16	PsCam036720_21847_1549	II-16-F	ATAGGGGGTGTTATTGTGGTGAT	II-16-SNP-F	TTTTTTTTTTTTTTTTTTTTTTAGAAGGTACTGCGTTAGTTACGT
		II-16-R	GATTGCGAAGAGCCGTGAA
II-17	PsCam028698_16999_180	II-17-F	AACTCGAGAAATTGTTGTGCCTA	II-17-SNP-F	TTTTTTTTTTTTTTTTTTTTTTTTTTTTGGCATTAGTTGTAGGATCATT
		II-17-R	TGAGATTGTGCTACTATGGAGCAA
II-18	PsCam045359_29043_269	II-18-F	TCACCGTCTTCACCATTACACC	II-18-SNP-F	TTTTTTTTTTTTTTTTTTTTTTTTTTTTTTTTTCTCGCCATTATTTCAATAGG
		II-18-R	ACAGTTGAACAAAACCTGATCCA
II-19	PsCam035563_20741_363	II-19-F	GGCATCACAACCAGAAGAAATAGT	II-19-SNP-F	TTTTTTTTTTTTTTTTTTTTTTTTTTTTTTTTATCAGAAAGAAAGGATAATAATAGC
		II-19-R	GCCTGTAGGAATCACCACTGC
II-20	PsCam042861_26901_2929	II-20-F	GGTATTCAACTGCCTGACAAAGC	II-20-SNP-F	TTTTTTTTTTTTTTTTTTTTTTTTTTTTTTTTTTTTTTTTGTGCTTAAAATACTTAGGCAA
		II-20-R	CTACGACATGGTGGATGACTCTTC
