# Supplementary material for: Large-Scale Heat-Tolerance Screening and Genetic Diversity of Pea (Pisum sativum L.) Germplasms
Source: Plants (Basel). 2022 Sep 21;11(19):2473. doi: 10.3390/plants11192473 (PMC9573610; doi:10.3390/plants11192473)
Supplement: Supplementary file 1 [file plants-11-02473-s001.zip › plants-1887571-supplementary/Supplementary Material/Table S5.xlsx]

## Sheet: Table S5
Table S5 Comparison of first flowering date and grain filling rate of heat-tolerant and heat-sensitive pea accessions after HTS2 and HTS3.
Sowing stage	Heat tolerance type	Average date of first flowering	Average daily temperature during grouting period (℃)	Grain filling rate
				Mean±SE (g/d)	F Value	Probability value P
2018NS	Heat-tolerant	2018-05-12	22.2	0.247±0.014 a	0.164	0.686
	Heat-sensitive	2018-05-16	22.8	0.239±0.015 a
2018LS1	Heat-tolerant	2018-05-16	22.2	0.208±0.012 a	44.953	<0.001
	Heat-sensitive	2018-05-19	21	0.088±0.013 b
2018LS2	Heat-tolerant	2018-05-23	23.6	0.183±0.012 a	68.84	<0.001
	Heat-sensitive	2018-05-24	23.4	0.041±0.012 b
2019NS	Extremely heat-tolerant	2019-05-19	26.6	0.312±0.025 a	0.09	0.765
	Extremely heat-sensitive	2019-05-21	27.4	0.301±0.030 a
2019LS1	Extremely heat-tolerant	2019-05-25	26.6	0.274±0.023 a	35.245	<0.001
	Extremely heat-sensitive	2019-05-26	26.5	0.065±0.027 b
2019LS2	Extremely heat-tolerant	2019-05-28	26.6	0.244±0.020 a	50.853	<0.001
	Extremely heat-sensitive	2019-05-28	26.7	0.024±0.024 b
