# Supplementary material for: Large-Scale Heat-Tolerance Screening and Genetic Diversity of Pea (Pisum sativum L.) Germplasms
Source: Plants (Basel). 2022 Sep 21;11(19):2473. doi: 10.3390/plants11192473 (PMC9573610; doi:10.3390/plants11192473)
Supplement: Supplementary file 1 [file plants-11-02473-s001.zip › plants-1887571-supplementary/Supplementary Material/Table S6.xlsx]

## Sheet: Table S6
Table S6 Heat tolerance and sowing type of pea accessions after the three heat-tolerance screenings.
Afrer HTS1				Afrer HTS2				Afrer HTS3
Catalogue	Heat tolerance type	Sowing type		Catalogue	Heat tolerance type	Sowing type		Catalogue	Heat tolerance type	Sowing type
G0041	Heat-sensitive	Spring-sowing		G0193	Heat-tolerant	Spring-sowing		G0272	Extremely heat-sensitive	Spring-sowing
G0043	Heat-sensitive	Spring-sowing		G0272	Heat-sensitive	Spring-sowing		G0301	Extremely heat-sensitive	Spring-sowing
G0193	Heat-sensitive	Spring-sowing		G0301	Heat-tolerant	Spring-sowing		G0326	Extremely heat-tolerant	Spring-sowing
G0194	Heat-sensitive	Spring-sowing		G0324	Heat-tolerant	Spring-sowing		G0333	Extremely heat-tolerant	Spring-sowing
G0199	Heat-sensitive	Spring-sowing		G0326	Heat-tolerant	Spring-sowing		G0355	Extremely heat-sensitive	Winter-sowing
G0236	Heat-sensitive	Spring-sowing		G0333	Heat-tolerant	Spring-sowing		G0397	Extremely heat-tolerant	Winter-sowing
G0247	Heat-sensitive	Spring-sowing		G0355	Heat-tolerant	Winter-sowing		G0438	Extremely heat-tolerant	Winter-sowing
G0264	Heat-sensitive	Spring-sowing		G0380	Heat-tolerant	Winter-sowing		G0439	Extremely heat-tolerant	Winter-sowing
G0266	Heat-sensitive	Spring-sowing		G0397	Heat-tolerant	Winter-sowing		G0441	Extremely heat-tolerant	Winter-sowing
G0270	Heat-sensitive	Spring-sowing		G0438	Heat-tolerant	Winter-sowing		G0444	Extremely heat-tolerant	Winter-sowing
G0271	Heat-sensitive	Spring-sowing		G0439	Heat-tolerant	Winter-sowing		G0475	Extremely heat-tolerant	Winter-sowing
G0272	Heat-sensitive	Spring-sowing		G0441	Heat-tolerant	Winter-sowing		G0534	Extremely heat-tolerant	Winter-sowing
G0277	Heat-sensitive	Spring-sowing		G0444	Heat-tolerant	Winter-sowing		G0586	Extremely heat-sensitive	Spring-sowing
G0285	Heat-sensitive	Spring-sowing		G0449	Heat-tolerant	Winter-sowing		G0597	Extremely heat-sensitive	Spring-sowing
G0292	Heat-sensitive	Spring-sowing		G0450	Heat-tolerant	Winter-sowing		G0631	Extremely heat-sensitive	Spring-sowing
G0293	Heat-sensitive	Spring-sowing		G0454	Heat-tolerant	Winter-sowing		G0648	Extremely heat-sensitive	Spring-sowing
G0294	Heat-sensitive	Spring-sowing		G0474	Heat-tolerant	Winter-sowing		G0669	Extremely heat-tolerant	Spring-sowing
G0295	Heat-sensitive	Spring-sowing		G0475	Heat-tolerant	Winter-sowing		G0679	Extremely heat-sensitive	Spring-sowing
G0296	Heat-sensitive	Spring-sowing		G0486	Heat-tolerant	Winter-sowing		G0718	Extremely heat-tolerant	Spring-sowing
G0301	Heat-sensitive	Spring-sowing		G0534	Heat-tolerant	Winter-sowing		G0733	Extremely heat-tolerant	Spring-sowing
G0304	Heat-sensitive	Spring-sowing		G0565	Heat-sensitive	Spring-sowing		G0846	Extremely heat-sensitive	Spring-sowing
G0308	Heat-sensitive	Spring-sowing		G0566	Heat-sensitive	Spring-sowing		G0945	Extremely heat-tolerant	Spring-sowing
G0310	Heat-sensitive	Spring-sowing		G0581	Heat-sensitive	Spring-sowing		G1021	Extremely heat-tolerant	Spring-sowing
G0317	Heat-sensitive	Spring-sowing		G0584	Heat-sensitive	Spring-sowing		G1036	Extremely heat-sensitive	Spring-sowing
G0324	Heat-tolerant	Spring-sowing		G0586	Heat-sensitive	Spring-sowing		G1078	Extremely heat-sensitive	Spring-sowing
G0326	Heat-tolerant	Spring-sowing		G0595	Heat-sensitive	Spring-sowing		G1348	Extremely heat-tolerant	Winter-sowing
G0333	Heat-tolerant	Spring-sowing		G0597	Heat-tolerant	Spring-sowing		G1521	Extremely heat-tolerant	Winter-sowing
G0334	Heat-tolerant	Spring-sowing		G0602	Heat-sensitive	Spring-sowing		G1692	Extremely heat-tolerant	Winter-sowing
G0355	Heat-tolerant	Winter-sowing		G0631	Heat-tolerant	Spring-sowing		G1834	Extremely heat-tolerant	Winter-sowing
G0380	Heat-tolerant	Winter-sowing		G0648	Heat-tolerant	Spring-sowing		G1999	Extremely heat-tolerant	Spring-sowing
G0383	Heat-tolerant	Winter-sowing		G0652	Heat-tolerant	Spring-sowing		G2051	Extremely heat-sensitive	Spring-sowing
G0397	Heat-sensitive	Winter-sowing		G0654	Heat-sensitive	Spring-sowing		G2057	Extremely heat-sensitive	Spring-sowing
G0411	Heat-tolerant	Winter-sowing		G0655	Heat-sensitive	Spring-sowing		G2177	Extremely heat-sensitive	Spring-sowing
G0425	Heat-sensitive	Winter-sowing		G0662	Heat-sensitive	Spring-sowing		G2200	Extremely heat-tolerant	Spring-sowing
G0428	Heat-tolerant	Winter-sowing		G0666	Heat-tolerant	Spring-sowing		G2229	Extremely heat-sensitive	Spring-sowing
G0434	Heat-tolerant	Winter-sowing		G0669	Heat-sensitive	Spring-sowing		G2456	Extremely heat-tolerant	Spring-sowing
G0437	Heat-tolerant	Winter-sowing		G0679	Heat-sensitive	Spring-sowing		G2469	Extremely heat-tolerant	Spring-sowing
G0438	Heat-tolerant	Winter-sowing		G0698	Heat-tolerant	Spring-sowing		G2494	Extremely heat-sensitive	Spring-sowing
G0439	Heat-tolerant	Winter-sowing		G0705	Heat-tolerant	Spring-sowing		G2497	Extremely heat-tolerant	Spring-sowing
G0441	Heat-tolerant	Winter-sowing		G0718	Heat-sensitive	Spring-sowing		G2526	Extremely heat-sensitive	Spring-sowing
G0444	Heat-tolerant	Winter-sowing		G0720	Heat-tolerant	Spring-sowing		G2873	Extremely heat-sensitive	Spring-sowing
G0449	Heat-tolerant	Winter-sowing		G0721	Heat-sensitive	Spring-sowing		G2952	Extremely heat-sensitive	Winter-sowing
G0450	Heat-tolerant	Winter-sowing		G0730	Heat-sensitive	Spring-sowing		G3067	Extremely heat-tolerant	Winter-sowing
G0451	Heat-tolerant	Winter-sowing		G0733	Heat-tolerant	Spring-sowing		G3090	Extremely heat-tolerant	Winter-sowing
G0452	Heat-tolerant	Winter-sowing		G0742	Heat-sensitive	Spring-sowing		G3094	Extremely heat-tolerant	Winter-sowing
G0454	Heat-tolerant	Winter-sowing		G0768	Heat-sensitive	Spring-sowing
G0457	Heat-tolerant	Winter-sowing		G0790	Heat-sensitive	Spring-sowing
G0460	Heat-tolerant	Winter-sowing		G0798	Heat-sensitive	Spring-sowing
G0467	Heat-tolerant	Winter-sowing		G0825	Heat-sensitive	Spring-sowing
G0472	Heat-tolerant	Winter-sowing		G0846	Heat-tolerant	Spring-sowing
G0474	Heat-tolerant	Winter-sowing		G0945	Heat-sensitive	Spring-sowing
G0475	Heat-tolerant	Winter-sowing		G1002	Heat-sensitive	Spring-sowing
G0486	Heat-tolerant	Winter-sowing		G1011	Heat-sensitive	Spring-sowing
G0488	Heat-tolerant	Winter-sowing		G1021	Heat-tolerant	Spring-sowing
G0489	Heat-tolerant	Winter-sowing		G1026	Heat-tolerant	Spring-sowing
G0490	Heat-tolerant	Winter-sowing		G1035	Heat-sensitive	Spring-sowing
G0491	Heat-tolerant	Winter-sowing		G1036	Heat-sensitive	Spring-sowing
G0501	Heat-tolerant	Winter-sowing		G1045	Heat-sensitive	Spring-sowing
G0513	Heat-sensitive	Winter-sowing		G1057	Heat-sensitive	Spring-sowing
G0519	Heat-sensitive	Winter-sowing		G1078	Heat-sensitive	Spring-sowing
G0520	Heat-sensitive	Winter-sowing		G1091	Heat-sensitive	Spring-sowing
G0524	Heat-tolerant	Winter-sowing		G1101	Heat-sensitive	Spring-sowing
G0534	Heat-tolerant	Winter-sowing		G1148	Heat-sensitive	Winter-sowing
G0549	Heat-sensitive	Winter-sowing		G1328	Heat-tolerant	Winter-sowing
G0552	Heat-tolerant	Winter-sowing		G1348	Heat-tolerant	Winter-sowing
G0561	Heat-tolerant	Winter-sowing		G1374	Heat-tolerant	Winter-sowing
G0563	Heat-tolerant	Winter-sowing		G1521	Heat-tolerant	Winter-sowing
G0565	Heat-sensitive	Spring-sowing		G1678	Heat-sensitive	Winter-sowing
G0566	Heat-sensitive	Spring-sowing		G1692	Heat-sensitive	Winter-sowing
G0575	Heat-sensitive	Spring-sowing		G1834	Heat-sensitive	Winter-sowing
G0580	Heat-tolerant	Spring-sowing		G1999	Heat-sensitive	Spring-sowing
G0581	Heat-sensitive	Spring-sowing		G2043	Heat-sensitive	Spring-sowing
G0583	Heat-sensitive	Spring-sowing		G2049	Heat-sensitive	Spring-sowing
G0584	Heat-sensitive	Spring-sowing		G2051	Heat-sensitive	Spring-sowing
G0585	Heat-sensitive	Spring-sowing		G2057	Heat-sensitive	Spring-sowing
G0586	Heat-sensitive	Spring-sowing		G2127	Heat-sensitive	Spring-sowing
G0589	Heat-sensitive	Spring-sowing		G2177	Heat-tolerant	Spring-sowing
G0593	Heat-sensitive	Spring-sowing		G2192	Heat-tolerant	Spring-sowing
G0595	Heat-sensitive	Spring-sowing		G2200	Heat-sensitive	Spring-sowing
G0597	Heat-sensitive	Spring-sowing		G2229	Heat-sensitive	Spring-sowing
G0601	Heat-sensitive	Spring-sowing		G2456	Heat-tolerant	Spring-sowing
G0602	Heat-sensitive	Spring-sowing		G2466	Heat-tolerant	Spring-sowing
G0613	Heat-sensitive	Spring-sowing		G2469	Heat-sensitive	Spring-sowing
G0624	Heat-sensitive	Spring-sowing		G2473	Heat-sensitive	Spring-sowing
G0626	Heat-sensitive	Spring-sowing		G2494	Heat-tolerant	Spring-sowing
G0628	Heat-tolerant	Spring-sowing		G2497	Heat-tolerant	Spring-sowing
G0631	Heat-sensitive	Spring-sowing		G2515	Heat-sensitive	Spring-sowing
G0634	Heat-tolerant	Spring-sowing		G2526	Heat-sensitive	Spring-sowing
G0648	Heat-tolerant	Spring-sowing		G2539	Heat-tolerant	Spring-sowing
G0652	Heat-tolerant	Spring-sowing		G2569	Heat-tolerant	Spring-sowing
G0654	Heat-sensitive	Spring-sowing		G2588	Heat-sensitive	Spring-sowing
G0655	Heat-sensitive	Spring-sowing		G2594	Heat-tolerant	Spring-sowing
G0662	Heat-sensitive	Spring-sowing		G2675	Heat-tolerant	Spring-sowing
G0664	Heat-sensitive	Spring-sowing		G2854	Heat-tolerant	Spring-sowing
G0665	Heat-sensitive	Spring-sowing		G2866	Heat-tolerant	Spring-sowing
G0666	Heat-sensitive	Spring-sowing		G2871	Heat-tolerant	Spring-sowing
G0669	Heat-sensitive	Spring-sowing		G2873	Heat-tolerant	Spring-sowing
G0676	Heat-sensitive	Spring-sowing		G2874	Heat-tolerant	Spring-sowing
G0678	Heat-sensitive	Spring-sowing		G2883	Heat-tolerant	Spring-sowing
G0679	Heat-sensitive	Spring-sowing		G2887	Heat-tolerant	Spring-sowing
G0680	Heat-sensitive	Spring-sowing		G2947	Heat-tolerant	Winter-sowing
G0681	Heat-sensitive	Spring-sowing		G2952	Heat-sensitive	Winter-sowing
G0683	Heat-sensitive	Spring-sowing		G2969	Heat-tolerant	Winter-sowing
G0685	Heat-sensitive	Spring-sowing		G3020	Heat-tolerant	Spring-sowing
G0686	Heat-sensitive	Spring-sowing		G3022	Heat-sensitive	Spring-sowing
G0692	Heat-sensitive	Spring-sowing		G3067	Heat-sensitive	Winter-sowing
G0697	Heat-sensitive	Spring-sowing		G3090	Heat-tolerant	Winter-sowing
G0698	Heat-sensitive	Spring-sowing		G3094	Heat-tolerant	Winter-sowing
G0699	Heat-sensitive	Spring-sowing
G0703	Heat-sensitive	Spring-sowing
G0705	Heat-sensitive	Spring-sowing
G0710	Heat-sensitive	Spring-sowing
G0712	Heat-sensitive	Spring-sowing
G0713	Heat-sensitive	Spring-sowing
G0714	Heat-sensitive	Spring-sowing
G0716	Heat-sensitive	Spring-sowing
G0718	Heat-sensitive	Spring-sowing
G0719	Heat-sensitive	Spring-sowing
G0720	Heat-sensitive	Spring-sowing
G0721	Heat-sensitive	Spring-sowing
G0727	Heat-tolerant	Spring-sowing
G0728	Heat-sensitive	Spring-sowing
G0729	Heat-sensitive	Spring-sowing
G0730	Heat-sensitive	Spring-sowing
G0731	Heat-sensitive	Spring-sowing
G0733	Heat-sensitive	Spring-sowing
G0736	Heat-sensitive	Spring-sowing
G0737	Heat-sensitive	Spring-sowing
G0742	Heat-sensitive	Spring-sowing
G0750	Heat-tolerant	Spring-sowing
G0757	Heat-tolerant	Spring-sowing
G0768	Heat-tolerant	Spring-sowing
G0779	Heat-sensitive	Spring-sowing
G0785	Heat-sensitive	Spring-sowing
G0787	Heat-sensitive	Spring-sowing
G0790	Heat-sensitive	Spring-sowing
G0798	Heat-sensitive	Spring-sowing
G0825	Heat-sensitive	Spring-sowing
G0838	Heat-tolerant	Winter-sowing
G0840	Heat-tolerant	Winter-sowing
G0843	Heat-tolerant	Winter-sowing
G0846	Heat-tolerant	Spring-sowing
G0860	Heat-sensitive	Spring-sowing
G0883	Heat-tolerant	Spring-sowing
G0896	Heat-tolerant	Spring-sowing
G0922	Heat-tolerant	Spring-sowing
G0923	Heat-tolerant	Spring-sowing
G0929	Heat-tolerant	Spring-sowing
G0933	Heat-tolerant	Spring-sowing
G0934	Heat-tolerant	Spring-sowing
G0945	Heat-sensitive	Spring-sowing
G0946	Heat-sensitive	Spring-sowing
G0975	Heat-tolerant	Spring-sowing
G0986	Heat-tolerant	Spring-sowing
G0988	Heat-tolerant	Spring-sowing
G1002	Heat-tolerant	Spring-sowing
G1011	Heat-tolerant	Spring-sowing
G1019	Heat-sensitive	Spring-sowing
G1021	Heat-sensitive	Spring-sowing
G1026	Heat-sensitive	Spring-sowing
G1030	Heat-sensitive	Spring-sowing
G1035	Heat-sensitive	Spring-sowing
G1036	Heat-sensitive	Spring-sowing
G1039	Heat-sensitive	Spring-sowing
G1041	Heat-sensitive	Spring-sowing
G1043	Heat-sensitive	Spring-sowing
G1045	Heat-sensitive	Spring-sowing
G1051	Heat-sensitive	Spring-sowing
G1053	Heat-sensitive	Spring-sowing
G1057	Heat-sensitive	Spring-sowing
G1063	Heat-sensitive	Spring-sowing
G1069	Heat-sensitive	Spring-sowing
G1073	Heat-sensitive	Spring-sowing
G1078	Heat-sensitive	Spring-sowing
G1081	Heat-sensitive	Spring-sowing
G1083	Heat-sensitive	Spring-sowing
G1091	Heat-sensitive	Spring-sowing
G1096	Heat-sensitive	Spring-sowing
G1100	Heat-sensitive	Spring-sowing
G1101	Heat-sensitive	Spring-sowing
G1102	Heat-sensitive	Spring-sowing
G1104	Heat-sensitive	Spring-sowing
G1108	Heat-sensitive	Spring-sowing
G1115	Heat-tolerant	Spring-sowing
G1116	Heat-tolerant	Spring-sowing
G1124	Heat-tolerant	Spring-sowing
G1130	Heat-tolerant	Winter-sowing
G1133	Heat-tolerant	Winter-sowing
G1148	Heat-sensitive	Winter-sowing
G1149	Heat-tolerant	Winter-sowing
G1156	Heat-tolerant	Winter-sowing
G1157	Heat-tolerant	Winter-sowing
G1159	Heat-tolerant	Winter-sowing
G1175	Heat-tolerant	Winter-sowing
G1177	Heat-tolerant	Winter-sowing
G1179	Heat-tolerant	Winter-sowing
G1192	Heat-tolerant	Winter-sowing
G1217	Heat-tolerant	Winter-sowing
G1218	Heat-tolerant	Winter-sowing
G1225	Heat-tolerant	Winter-sowing
G1252	Heat-tolerant	Winter-sowing
G1298	Heat-tolerant	Winter-sowing
G1306	Heat-tolerant	Winter-sowing
G1307	Heat-tolerant	Winter-sowing
G1308	Heat-tolerant	Winter-sowing
G1318	Heat-tolerant	Winter-sowing
G1319	Heat-tolerant	Winter-sowing
G1324	Heat-tolerant	Winter-sowing
G1325	Heat-sensitive	Winter-sowing
G1326	Heat-tolerant	Winter-sowing
G1328	Heat-tolerant	Winter-sowing
G1333	Heat-tolerant	Winter-sowing
G1340	Heat-tolerant	Winter-sowing
G1348	Heat-tolerant	Winter-sowing
G1350	Heat-tolerant	Winter-sowing
G1366	Heat-tolerant	Winter-sowing
G1374	Heat-tolerant	Winter-sowing
G1388	Heat-tolerant	Winter-sowing
G1390	Heat-tolerant	Winter-sowing
G1409	Heat-tolerant	Winter-sowing
G1416	Heat-tolerant	Winter-sowing
G1423	Heat-tolerant	Winter-sowing
G1435	Heat-tolerant	Winter-sowing
G1452	Heat-tolerant	Winter-sowing
G1478	Heat-tolerant	Winter-sowing
G1479	Heat-tolerant	Winter-sowing
G1481	Heat-tolerant	Winter-sowing
G1485	Heat-tolerant	Winter-sowing
G1487	Heat-tolerant	Winter-sowing
G1488	Heat-tolerant	Winter-sowing
G1489	Heat-tolerant	Winter-sowing
G1496	Heat-tolerant	Winter-sowing
G1503	Heat-tolerant	Winter-sowing
G1505	Heat-tolerant	Winter-sowing
G1515	Heat-tolerant	Winter-sowing
G1521	Heat-tolerant	Winter-sowing
G1529	Heat-tolerant	Winter-sowing
G1532	Heat-tolerant	Winter-sowing
G1540	Heat-tolerant	Winter-sowing
G1545	Heat-tolerant	Winter-sowing
G1549	Heat-tolerant	Winter-sowing
G1578	Heat-tolerant	Winter-sowing
G1609	Heat-sensitive	Winter-sowing
G1626	Heat-tolerant	Winter-sowing
G1635	Heat-sensitive	Winter-sowing
G1653	Heat-tolerant	Winter-sowing
G1678	Heat-sensitive	Winter-sowing
G1692	Heat-sensitive	Winter-sowing
G1697	Heat-tolerant	Winter-sowing
G1698	Heat-tolerant	Winter-sowing
G1719	Heat-tolerant	Winter-sowing
G1720	Heat-sensitive	Winter-sowing
G1725	Heat-sensitive	Winter-sowing
G1733	Heat-sensitive	Winter-sowing
G1734	Heat-tolerant	Winter-sowing
G1735	Heat-tolerant	Winter-sowing
G1736	Heat-tolerant	Winter-sowing
G1743	Heat-sensitive	Winter-sowing
G1744	Heat-sensitive	Winter-sowing
G1755	Heat-sensitive	Winter-sowing
G1768	Heat-tolerant	Winter-sowing
G1809	Heat-tolerant	Winter-sowing
G1812	Heat-sensitive	Winter-sowing
G1834	Heat-sensitive	Winter-sowing
G1837	Heat-sensitive	Winter-sowing
G1857	Heat-sensitive	Winter-sowing
G1859	Heat-tolerant	Winter-sowing
G1860	Heat-tolerant	Winter-sowing
G1873	Heat-tolerant	Winter-sowing
G1890	Heat-tolerant	Winter-sowing
G1899	Heat-tolerant	Winter-sowing
G1904	Heat-tolerant	Winter-sowing
G1908	Heat-tolerant	Winter-sowing
G1909	Heat-tolerant	Winter-sowing
G1918	Heat-tolerant	Winter-sowing
G1932	Heat-sensitive	Winter-sowing
G1960	Heat-tolerant	Winter-sowing
G1986	Heat-tolerant	Spring-sowing
G1990	Heat-sensitive	Spring-sowing
G1999	Heat-sensitive	Spring-sowing
G2018	Heat-tolerant	Spring-sowing
G2032	Heat-sensitive	Spring-sowing
G2034	Heat-sensitive	Spring-sowing
G2043	Heat-sensitive	Spring-sowing
G2049	Heat-sensitive	Spring-sowing
G2051	Heat-sensitive	Spring-sowing
G2057	Heat-sensitive	Spring-sowing
G2064	Heat-sensitive	Spring-sowing
G2069	Heat-sensitive	Spring-sowing
G2101	Heat-tolerant	Spring-sowing
G2104	Heat-tolerant	Spring-sowing
G2108	Heat-tolerant	Spring-sowing
G2119	Heat-tolerant	Spring-sowing
G2127	Heat-tolerant	Spring-sowing
G2129	Heat-tolerant	Spring-sowing
G2132	Heat-tolerant	Spring-sowing
G2156	Heat-tolerant	Spring-sowing
G2167	Heat-tolerant	Spring-sowing
G2169	Heat-tolerant	Spring-sowing
G2176	Heat-tolerant	Spring-sowing
G2177	Heat-tolerant	Spring-sowing
G2192	Heat-sensitive	Spring-sowing
G2200	Heat-tolerant	Spring-sowing
G2229	Heat-tolerant	Spring-sowing
G2272	Heat-tolerant	Spring-sowing
G2283	Heat-tolerant	Spring-sowing
G2287	Heat-tolerant	Spring-sowing
G2309	Heat-sensitive	Spring-sowing
G2439	Heat-tolerant	Spring-sowing
G2443	Heat-tolerant	Spring-sowing
G2444	Heat-tolerant	Spring-sowing
G2449	Heat-tolerant	Spring-sowing
G2450	Heat-tolerant	Spring-sowing
G2452	Heat-tolerant	Spring-sowing
G2456	Heat-sensitive	Spring-sowing
G2457	Heat-tolerant	Spring-sowing
G2460	Heat-tolerant	Spring-sowing
G2466	Heat-tolerant	Spring-sowing
G2469	Heat-tolerant	Spring-sowing
G2471	Heat-tolerant	Spring-sowing
G2473	Heat-sensitive	Spring-sowing
G2494	Heat-sensitive	Spring-sowing
G2497	Heat-tolerant	Spring-sowing
G2515	Heat-sensitive	Spring-sowing
G2516	Heat-sensitive	Spring-sowing
G2518	Heat-tolerant	Spring-sowing
G2526	Heat-sensitive	Spring-sowing
G2539	Heat-sensitive	Spring-sowing
G2562	Heat-tolerant	Spring-sowing
G2569	Heat-sensitive	Spring-sowing
G2572	Heat-tolerant	Spring-sowing
G2588	Heat-sensitive	Spring-sowing
G2594	Heat-sensitive	Spring-sowing
G2608	Heat-sensitive	Spring-sowing
G2613	Heat-tolerant	Spring-sowing
G2630	Heat-tolerant	Spring-sowing
G2636	Heat-tolerant	Spring-sowing
G2638	Heat-tolerant	Spring-sowing
G2640	Heat-tolerant	Spring-sowing
G2645	Heat-tolerant	Spring-sowing
G2656	Heat-sensitive	Spring-sowing
G2675	Heat-tolerant	Spring-sowing
G2678	Heat-sensitive	Spring-sowing
G2684	Heat-sensitive	Spring-sowing
G2772	Heat-tolerant	Winter-sowing
G2785	Heat-tolerant	Winter-sowing
G2790	Heat-tolerant	Winter-sowing
G2797	Heat-tolerant	Winter-sowing
G2798	Heat-tolerant	Winter-sowing
G2799	Heat-tolerant	Winter-sowing
G2800	Heat-tolerant	Winter-sowing
G2812	Heat-tolerant	Winter-sowing
G2817	Heat-sensitive	Winter-sowing
G2828	Heat-sensitive	Winter-sowing
G2834	Heat-tolerant	Winter-sowing
G2842	Heat-tolerant	Spring-sowing
G2843	Heat-tolerant	Spring-sowing
G2848	Heat-tolerant	Spring-sowing
G2854	Heat-tolerant	Spring-sowing
G2856	Heat-tolerant	Spring-sowing
G2857	Heat-tolerant	Spring-sowing
G2866	Heat-tolerant	Spring-sowing
G2871	Heat-tolerant	Spring-sowing
G2873	Heat-tolerant	Spring-sowing
G2874	Heat-tolerant	Spring-sowing
G2883	Heat-tolerant	Spring-sowing
G2884	Heat-tolerant	Spring-sowing
G2887	Heat-sensitive	Spring-sowing
G2895	Heat-tolerant	Spring-sowing
G2899	Heat-tolerant	Spring-sowing
G2900	Heat-tolerant	Spring-sowing
G2917	Heat-tolerant	Spring-sowing
G2928	Heat-tolerant	Winter-sowing
G2937	Heat-tolerant	Winter-sowing
G2939	Heat-tolerant	Winter-sowing
G2947	Heat-tolerant	Winter-sowing
G2950	Heat-tolerant	Winter-sowing
G2952	Heat-tolerant	Winter-sowing
G2955	Heat-tolerant	Winter-sowing
G2957	Heat-tolerant	Winter-sowing
G2966	Heat-tolerant	Winter-sowing
G2967	Heat-tolerant	Winter-sowing
G2969	Heat-tolerant	Winter-sowing
G2971	Heat-tolerant	Winter-sowing
G2974	Heat-tolerant	Winter-sowing
G2975	Heat-tolerant	Winter-sowing
G2977	Heat-tolerant	Winter-sowing
G2980	Heat-tolerant	Spring-sowing
G2997	Heat-tolerant	Spring-sowing
G2998	Heat-tolerant	Spring-sowing
G3006	Heat-sensitive	Spring-sowing
G3010	Heat-sensitive	Spring-sowing
G3018	Heat-tolerant	Spring-sowing
G3020	Heat-tolerant	Spring-sowing
G3022	Heat-sensitive	Spring-sowing
G3026	Heat-tolerant	Spring-sowing
G3036	Heat-tolerant	Winter-sowing
G3067	Heat-sensitive	Winter-sowing
G3068	Heat-tolerant	Winter-sowing
G3085	Heat-tolerant	Winter-sowing
G3090	Heat-tolerant	Winter-sowing
G3094	Heat-tolerant	Winter-sowing
G3097	Heat-tolerant	Winter-sowing
G3102	Heat-tolerant	Winter-sowing
G3103	Heat-tolerant	Winter-sowing
G3104	Heat-tolerant	Winter-sowing
G3105	Heat-tolerant	Winter-sowing
G3110	Heat-sensitive	Winter-sowing
G3113	Heat-tolerant	Winter-sowing
G3197	Heat-tolerant	Winter-sowing
G3200	Heat-tolerant	Winter-sowing
G3221	Heat-tolerant	Winter-sowing
G3238	Heat-sensitive	Winter-sowing
G3240	Heat-sensitive	Spring-sowing
G3244	Heat-tolerant	Winter-sowing
G3265	Heat-sensitive	Winter-sowing
G3274	Heat-tolerant	Winter-sowing
G3289	Heat-tolerant	Winter-sowing
G3295	Heat-tolerant	Winter-sowing
G3298	Heat-tolerant	Winter-sowing
G3305	Heat-tolerant	Winter-sowing
G3307	Heat-tolerant	Winter-sowing
G3331	Heat-tolerant	Winter-sowing
G3340	Heat-tolerant	Winter-sowing
G3367	Heat-tolerant	Spring-sowing
G3368	Heat-tolerant	Spring-sowing
G3369	Heat-tolerant	Spring-sowing
G3374	Heat-tolerant	Spring-sowing
G3400	Heat-tolerant	Spring-sowing
G3401	Heat-tolerant	Spring-sowing
G3408	Heat-tolerant	Spring-sowing
G3413	Heat-tolerant	Spring-sowing
