# Supplementary material for: Large-Scale Heat-Tolerance Screening and Genetic Diversity of Pea (Pisum sativum L.) Germplasms
Source: Plants (Basel). 2022 Sep 21;11(19):2473. doi: 10.3390/plants11192473 (PMC9573610; doi:10.3390/plants11192473)
Supplement: Supplementary file 1 [file plants-11-02473-s001.zip › plants-1887571-supplementary/Supplementary Material/Table S7.xlsx]

## Sheet: Table S7
Table S7 Genetic diversity indices analyzed by neutral SNaPshot markers in 432 pea accessions.
ID	NG	NA	MAF	GD	He	PIC
I-01	3	2	0.532634	0.49787	0.282051	0.373933
I-02	3	2	0.68648	0.43045	0.109557	0.337807
I-03	3	2	0.988399	0.0229327	0.00464037	0.0226697
I-04	3	2	0.901392	0.177769	0.0719258	0.161968
I-05	3	2	0.612269	0.474792	0.400463	0.362078
I-06	3	2	0.780233	0.342939	0.132558	0.284136
I-07	3	2	0.923888	0.140639	0.030445	0.130749
I-08	3	2	0.621528	0.470462	0.150463	0.359795
I-09	3	2	0.610329	0.475655	0.0938967	0.362531
I-10	2	2	0.899306	0.18111	0.201389	0.16471
I-11	3	2	0.666274	0.444706	0.129717	0.345824
I-12	6	4	0.537129	0.628489	0.215347	0.577123
I-13	3	2	0.781775	0.341206	0.0911271	0.282995
I-14	3	2	0.615663	0.473244	0.13253	0.361264
I-15	3	2	0.526442	0.498602	0.125	0.3743
I-16	3	2	0.701389	0.418885	0.259259	0.331153
I-17	3	2	0.914352	0.156625	0.12037	0.144359
I-18	3	2	0.820186	0.294962	0.0951276	0.251461
I-19	3	2	0.625307	0.468596	0.120393	0.358805
I-20	3	2	0.578704	0.487611	0.148148	0.368729
I-21	3	2	0.619213	0.471577	0.113426	0.360384
I-22	3	2	0.575231	0.48868	0.335648	0.369276
I-23	3	2	0.569444	0.490355	0.185185	0.370131
I-24	3	2	0.542824	0.496332	0.210648	0.373159
I-25	3	2	0.767773	0.356596	0.056872	0.293015
I-26	3	2	0.964037	0.0693391	0.0301624	0.0669351
I-27	3	2	0.50463	0.499957	0.226852	0.374979
I-28	3	2	0.510539	0.499778	0.140515	0.374889
I-29	3	2	0.715777	0.40688	0.12761	0.324105
I-30	3	2	0.508102	0.499869	0.284722	0.374934
I-31	3	2	0.526807	0.498563	0.107226	0.37428
I-32	3	2	0.670139	0.442106	0.321759	0.344377
I-33	3	2	0.907193	0.168388	0.0603248	0.154211
I-34	3	2	0.952436	0.090603	0.0301624	0.0864985
I-35	3	2	0.800926	0.318887	0.125	0.268043
I-36	3	2	0.967593	0.0627143	0.0324074	0.0607478
I-37	3	2	0.947917	0.0987413	0.0393519	0.0938664
I-38	3	2	0.930751	0.128907	0.0211268	0.120598
I-39	3	2	0.532407	0.4979	0.134259	0.373948
I-40	3	2	0.616009	0.473084	0.132251	0.36118
I-41	3	2	0.583333	0.486111	0.365741	0.367959
I-42	3	2	0.626157	0.468169	0.539352	0.358578
I-43	3	2	0.686343	0.430553	0.19213	0.337865
I-44	3	2	0.525463	0.498703	0.162037	0.374351
I-45	3	2	0.776744	0.346825	0.153488	0.286681
I-46	3	2	0.790509	0.331209	0.0856481	0.276359
Mean	3.04348	2.04348	0.70526	0.370617	0.154963	0.292994
Max	6	4	0.988399	0.628489	0.539352	0.577123
Min	2	2	0.50463	0.0229327	0.00464037	0.0226697
* NG, genotype number; NA, allele number; MAF, major allele frquency; GD, gene diversity; He, expected heterozygosity; PIC, polymorphic information content.
