# Supplementary material for: Large-Scale Heat-Tolerance Screening and Genetic Diversity of Pea (Pisum sativum L.) Germplasms
Source: Plants (Basel). 2022 Sep 21;11(19):2473. doi: 10.3390/plants11192473 (PMC9573610; doi:10.3390/plants11192473)
Supplement: Supplementary file 1 [file plants-11-02473-s001.zip › plants-1887571-supplementary/Supplementary Material/Table S8.xlsx]

## Sheet: Table S8
Table S8 Genetic diversity indices analyzed by heat-tolerance-related SNaPshot markers in 432 pea accessions.
ID	NG	NA	MAF	GD	He	PIC
II-01	3	2	0.543981	0.496131	0.37037	0.373058
II-02	1	1	1	0	0	0
II-03	3	2	0.960648	0.0756066	0.0462963	0.0727484
II-04	3	2	0.795139	0.325786	0.293981	0.272718
II-05	3	2	0.641204	0.460123	0.171296	0.354266
II-06	3	2	0.541667	0.496528	0.0555556	0.373258
II-07	3	2	0.756944	0.367959	0.162037	0.300262
II-08	3	2	0.965197	0.0671831	0.0464037	0.0649263
II-09	3	2	0.630787	0.46579	0.178241	0.35731
II-10	3	2	0.587963	0.484525	0.217593	0.367143
II-11	3	2	0.953704	0.0883059	0.0740741	0.0844069
II-12	3	2	0.572917	0.489366	0.168981	0.369627
II-13	3	2	0.878472	0.213518	0.118056	0.190723
II-14	2	2	0.998843	0.00231214	0.00231481	0.00230946
II-15	3	2	0.994213	0.0115071	0.00231481	0.0114409
II-16	3	2	0.55787	0.493302	0.203704	0.371629
II-17	2	2	0.755787	0.369146	0.488426	0.301012
II-18	3	2	0.530093	0.498189	0.222222	0.374093
II-19	3	2	0.758102	0.366767	0.159722	0.299508
II-20	3	2	0.560185	0.492755	0.143519	0.371352
Mean	2.8	1.95	0.749186	0.31324	0.156255	0.245589
Max	3	2	1	0.498189	0.488426	0.374093
Min	1	1	0.530093	0	0	0
* NG, genotype number; NA, allele number; MAF, major allele frquency; GD, gene diversity; He, expected heterozygosity; PIC, polymorphic information content.
