# Supplementary material for: Large-Scale Heat-Tolerance Screening and Genetic Diversity of Pea (Pisum sativum L.) Germplasms
Source: Plants (Basel). 2022 Sep 21;11(19):2473. doi: 10.3390/plants11192473 (PMC9573610; doi:10.3390/plants11192473)
Supplement: Supplementary file 1 [file plants-11-02473-s001.zip › plants-1887571-supplementary/Supplementary Material/Table S9.xlsx]

## Sheet: Table S9
Table S9 432 pea accessions in genetic subpopulations classified by the structure analyses using neutral SNaPshot markers.
Sowing type	Subpop. A			Subpop. B		Origin	Subpop. A			Subpop. B
	Numbers	Percentage(%)		Numbers	Percentage(%)		Numbers	Percentage(%)		Numbers	Percentage(%)
Spring sowing	128	75.7		118	44.9	Southern China	11	6.5		111	42.2
Winter sowing	41	24.3		145	55.1	Northern China	154	91.1		87	33.1
						Out of China	4	2.4		57	21.7
						Unknown Origin	-	-		8	3
Total	169	100		263	100	Total	169	100		263	100
